# Supplementary material for: Tibiofemoral contact force differences between flat flexible and stable supportive walking shoes in people with varus-malaligned medial knee osteoarthritis: A randomized cross-over study
Source: PLoS One. 2022 Jun 2;17(6):e0269331. doi: 10.1371/journal.pone.0269331 (PMC9162314; doi:10.1371/journal.pone.0269331)
Supplement: S1 File — (CSV) [file pone.0269331.s003.csv]

Flat
0.123797919	0.225942309	0.372390163	0.541453567	0.692378467	0.812164534	0.937066296	1.081252812	1.230511396	1.378131222	1.522187325	1.66255396	1.796958044	1.920962125	2.02816844	2.115965376	2.184642743	2.236642203	2.270491142	2.288317094	2.289419174	2.275538079	2.242388691	2.196024415	2.136790001	2.066163495	1.986060922	1.899170044	1.807645626	1.713532765	1.619063736	1.525667448	1.435141898	1.348447162	1.266665318	1.190344346	1.119968428	1.055913508	0.998432148	0.947507381	0.902933616	0.864438213	0.831665329	0.804421405	0.782312303	0.764402669	0.750140148	0.739417813	0.732474486	0.729304204
0.358180937	0.439211058	0.561232844	0.698797987	0.827525224	0.950418753	1.088845266	1.243220651	1.408066199	1.572462999	1.724802	1.857350447	1.969247242	2.060503523	2.131649018	2.186309606	2.22668414	2.254537388	2.269184514	2.274032906	2.263460293	2.24041806	2.203927774	2.157221578	2.098930942	2.030429369	1.955637411	1.875533721	1.791993544	1.707308533	1.623422601	1.54212768	1.465110505	1.393700823	1.328567191	1.270021449	1.218341106	1.172028717	1.151979277	1.145962893	1.14612358	1.13408183	1.119162345	1.104628767	1.092715938	1.083821196	1.077365992	1.073069684	1.070397936	1.069722546
0.141831396	0.180590867	0.376799431	0.668594032	0.84177764	0.903622614	0.95378935	1.013612305	1.102264465	1.220332958	1.360816528	1.513950516	1.667655797	1.810659948	1.937992669	2.049457301	2.145488462	2.226504883	2.291646235	2.340566486	2.374250754	2.393564642	2.399418776	2.396022416	2.380068024	2.355329498	2.321252742	2.279271427	2.230204349	2.174870217	2.115792406	2.057950416	2.003622075	1.947373371	1.88462899	1.817312996	1.745943384	1.672733723	1.60066582	1.531160754	1.465184428	1.405103016	1.351309704	1.304249509	1.264634905	1.232842034	1.209409005	1.191536722	1.179186332	1.173616823
0.076895017	0.109076429	0.305405634	0.57625518	0.777771809	0.893044312	0.956363831	1.005979463	1.067885132	1.143645358	1.230440188	1.321909885	1.409618243	1.486350297	1.54878329	1.595615769	1.627837324	1.647705481	1.658430707	1.662826753	1.664290902	1.664946724	1.666494903	1.669444413	1.673678652	1.678611696	1.683052354	1.685409666	1.684985507	1.680085262	1.670293146	1.655654569	1.636948264	1.614807541	1.589817246	1.563031896	1.53571726	1.509122533	1.483926822	1.460978177	1.440501469	1.422403891	1.406920924	1.394045336	1.383671707	1.375628504	1.369806676	1.365836157	1.364030007	1.363849632
0.162580817	0.235556462	0.343031341	0.470670816	0.592304647	0.69030954	0.783930481	0.88300842	0.985300109	1.085998495	1.180645233	1.266149432	1.341950077	1.40762143	1.462586226	1.507029046	1.540639182	1.564626192	1.580796483	1.591614321	1.596679761	1.596378926	1.592785098	1.584949484	1.57245758	1.556674395	1.537225894	1.514485364	1.488478046	1.460447331	1.431551591	1.402579694	1.374199825	1.346967166	1.321373669	1.297529822	1.275990872	1.257237084	1.241216212	1.227779246	1.21746027	1.209170553	1.202422831	1.197780899	1.193132437	1.18868609	1.184148394	1.180989264	1.179391731	1.178687094
0.03929809	0.142283179	0.286759681	0.409451454	0.486757575	0.558831645	0.663649673	0.787475232	0.916619077	1.043162886	1.171415279	1.303919944	1.436318976	1.563150736	1.677576922	1.776827776	1.86135064	1.931789104	1.989340947	2.035352537	2.071170421	2.098183704	2.118055955	2.131719754	2.139243777	2.140778471	2.13564514	2.123542358	2.104039414	2.076963306	2.042889753	2.002774078	1.957500122	1.908099457	1.855558106	1.801020469	1.74564649	1.690574898	1.636854306	1.585010482	1.535461016	1.488542934	1.444422698	1.40325981	1.365256701	1.330586886	1.299378294	1.271698359	1.247624198	1.227143708
0.078933316	0.126906718	0.301277939	0.624490987	0.96103338	1.173216057	1.288048913	1.366248568	1.443716645	1.537316577	1.639236066	1.743610903	1.845851968	1.946964286	2.048085919	2.143799772	2.229441113	2.303081917	2.364285096	2.412758886	2.447341404	2.474430121	2.497979266	2.515489035	2.525016408	2.525358715	2.514283279	2.494635356	2.465743343	2.429632251	2.387778443	2.338106795	2.282722216	2.224450586	2.165048373	2.10272333	2.0448045	1.992328968	1.939906871	1.886676143	1.8338449	1.781947099	1.732565632	1.686257816	1.643321067	1.603979208	1.568311724	1.536332922	1.508065704	1.483663777
0.047611906	0.064813156	0.086622699	0.120513193	0.161478392	0.203788639	0.25198785	0.310888685	0.377390337	0.447477144	0.518074281	0.588143809	0.657351392	0.722742443	0.781891837	0.834304151	0.879485864	0.920633606	0.959464445	0.995825968	1.026850408	1.053823862	1.073962141	1.087139409	1.094308676	1.096556791	1.094190939	1.086698557	1.073850855	1.056539554	1.036605989	1.014708694	0.991450092	0.967611756	0.944153315	0.921518353	0.89972765	0.879199553	0.859977336	0.842171402	0.826263007	0.811889557	0.798785888	0.787358782	0.77779294	0.769702811	0.762767627	0.756828595	0.751959805	0.748098718
0.151005379	0.159677433	0.248371155	0.404531063	0.533726628	0.630407192	0.719178427	0.810288813	0.906579849	1.006721615	1.107812919	1.205807045	1.298537531	1.384086153	1.459944322	1.523826786	1.574251697	1.611541403	1.635236766	1.647059845	1.64823658	1.639003305	1.621775208	1.596844727	1.565740622	1.529325557	1.488483419	1.444074297	1.397127318	1.348687326	1.299769997	1.251337453	1.204095457	1.158884039	1.115958046	1.075620964	1.038155912	1.003727996	0.972546519	0.944580091	0.919917077	0.898532628	0.880594673	0.865679776	0.853616507	0.845002349	0.840099845	0.839668508	0.843415973	0.852323593
0.071854687	0.124294099	0.31646925	0.545807492	0.692968427	0.766779853	0.810032137	0.858182767	0.921015299	0.998376379	1.088585794	1.18938271	1.295009967	1.403068197	1.512408172	1.622274159	1.730642526	1.833254826	1.926078216	2.00646752	2.073094609	2.12689486	2.164237917	2.185390715	2.192941346	2.18724235	2.176604374	2.159270907	2.130183331	2.092330624	2.047750131	1.99825282	1.945844488	1.892132173	1.838452325	1.784145634	1.730455275	1.678477734	1.628691911	1.581160082	1.535959107	1.493221166	1.452687184	1.414725859	1.380116329	1.349399568	1.322693252	1.300337671	1.28246555	1.269278588
0.099227488	0.140875441	0.288506999	0.486526387	0.600975226	0.627872809	0.635817583	0.646338296	0.675250649	0.723399329	0.784973579	0.855174779	0.92753381	0.995436896	1.055648522	1.107158635	1.149908285	1.184206729	1.211567007	1.232404281	1.247647233	1.257653495	1.26321744	1.269935181	1.278902816	1.282555798	1.279211183	1.270294391	1.254977824	1.23528433	1.211405913	1.183609701	1.152271668	1.117923226	1.080931673	1.042162373	1.002074549	0.961215055	0.920289279	0.880157358	0.841612692	0.804986017	0.770940471	0.739736642	0.711479762	0.68616109	0.663492576	0.643316819	0.625467607	0.609234302
0.134087745	0.151799347	0.323806398	0.652615825	0.940789282	1.109192062	1.19845639	1.269257652	1.343808785	1.43489346	1.5330533	1.626960492	1.712519398	1.78984658	1.861875408	1.927112254	1.986326948	2.0402316	2.089371974	2.133976304	2.174995581	2.209483565	2.238012719	2.261917502	2.279195924	2.290024145	2.295446192	2.296654039	2.294328496	2.288586984	2.280239167	2.268800534	2.254362439	2.236965647	2.216883518	2.194421739	2.169918466	2.143905365	2.116976927	2.089653043	2.062301142	2.035273951	2.008958881	1.983605506	1.959303837	1.936215717	1.914388722	1.893687846	1.873929709	1.855114861
0.106579674	0.180153695	0.312053382	0.51491492	0.69199666	0.790005856	0.854254054	0.925836975	1.011123426	1.09739233	1.178789607	1.255198235	1.328192224	1.399246857	1.468919497	1.532828666	1.59118266	1.642348973	1.68664438	1.724758361	1.757192934	1.783235673	1.803366488	1.817631086	1.826396461	1.828931676	1.825690667	1.816124536	1.801369749	1.781893829	1.756508625	1.727498538	1.695315185	1.660924645	1.625015219	1.588100953	1.550581834	1.512676083	1.474211119	1.435418072	1.396485164	1.357481779	1.31867969	1.280420783	1.246731915	1.215620221	1.187391848	1.160288428	1.138908874	1.117654991
0.208033209	0.276140087	0.400033738	0.578075236	0.697187319	0.752803564	0.781526089	0.820748406	0.889299415	0.98006042	1.08676156	1.207439706	1.338633789	1.474189221	1.605307858	1.728917638	1.842206804	1.946476799	2.031545089	2.105563455	2.168292442	2.218681276	2.257233229	2.285767463	2.306344858	2.320641322	2.330011236	2.335182292	2.336282929	2.337337914	2.329332386	2.319167239	2.304067984	2.285914093	2.267735504	2.245584122	2.218575875	2.190262391	2.16051567	2.132798004	2.109870959	2.085634708	2.06647092	2.054626744	2.039638388	2.022335072	2.004375713	1.987404121	1.972011776	1.95820482
0.494254254	0.531983078	0.576586126	0.624685209	0.677964513	0.742159528	0.819067561	0.914110667	1.035241677	1.173919213	1.313992367	1.446989901	1.563362483	1.662446367	1.745628085	1.814284395	1.869412992	1.912014063	1.941993194	1.957390599	1.961761063	1.955486386	1.941131411	1.922177943	1.898512	1.874293386	1.846276408	1.809329196	1.762930561	1.709241294	1.650092745	1.587034516	1.521502301	1.454854086	1.388080044	1.322326807	1.25874433	1.198425924	1.142258143	1.090862807	1.044453334	1.002665647	0.965389894	0.932447542	0.903625721	0.878717765	0.85764148	0.840200037	0.826189403	0.815503049
0.449194665	0.478049219	0.563379633	0.682461835	0.789665848	0.873702658	0.942782732	1.009396011	1.077932178	1.149083224	1.221002183	1.292519289	1.363573929	1.434963406	1.504073499	1.570254266	1.626803786	1.675360596	1.715683716	1.748111809	1.773557298	1.791645457	1.802691268	1.807474034	1.808346405	1.817990468	1.825291877	1.824490228	1.817287482	1.802983873	1.783663201	1.759999542	1.732423592	1.701361711	1.667069853	1.629782887	1.590368138	1.55003387	1.509651395	1.471354009	1.436695409	1.405680681	1.378329543	1.354753353	1.33476566	1.318057424	1.304121894	1.292503351	1.282763883	1.274747086
0.249256661	0.270869748	0.50360748	0.805408695	1.013291312	1.132510228	1.216120305	1.294470401	1.372385964	1.439921792	1.488491486	1.516699372	1.5269701	1.524064237	1.513572782	1.497394605	1.48120533	1.468040967	1.459857837	1.456878711	1.457172283	1.458912964	1.459340422	1.456174517	1.448555785	1.436077146	1.419968842	1.401726007	1.382451575	1.363433889	1.34473099	1.327180124	1.310978924	1.295967192	1.281717154	1.267939058	1.254570864	1.241210231	1.22741025	1.212971463	1.197645197	1.181397385	1.164557258	1.147203444	1.13172672	1.120056855	1.111153468	1.104599554	1.102024875	1.102963076
0.326187313	0.349281169	0.551841962	1.012368997	1.484332101	1.703909665	1.762613719	1.801677245	1.852438091	1.926926968	2.005121898	2.079486274	2.148383293	2.213874762	2.277953029	2.341536175	2.404504231	2.462567884	2.51502673	2.561544281	2.601834834	2.63513699	2.6610638	2.678092412	2.687577263	2.688569972	2.680437677	2.665904692	2.643532262	2.614979971	2.580878525	2.542061933	2.499378523	2.453602155	2.405615722	2.356028053	2.305451043	2.254081588	2.202431042	2.150927345	2.10007098	2.050416824	2.002723596	1.957575886	1.915452602	1.876542039	1.841232844	1.80973614	1.782139516	1.758477077
0.995924225	1.032930289	1.079761298	1.170532232	1.344191448	1.45023146	1.519442525	1.586774683	1.672317534	1.773048373	1.878618898	1.988777288	2.096990997	2.196434439	2.287912084	2.372926735	2.451559926	2.521615816	2.581573407	2.631129673	2.670768049	2.701003198	2.722485866	2.734540639	2.739614991	2.736769035	2.725073127	2.706427061	2.682008702	2.652300794	2.618882143	2.582308481	2.544051137	2.50521079	2.466550858	2.428752065	2.391637906	2.355748632	2.320732814	2.288975284	2.267203758	2.256291398	2.253956712	2.253025448	2.265961378	2.270467318	2.272827826	2.278326136	2.287087804	2.286691078
0.031707666	0.119168467	0.294862006	0.545354805	0.735494477	0.863774537	0.963939813	1.066292926	1.17053182	1.275894594	1.382953333	1.486132039	1.58677977	1.686509873	1.776721132	1.856738785	1.92771435	1.98820188	2.035733538	2.070495335	2.092553437	2.100825849	2.096525632	2.082667957	2.055866426	2.019720007	1.975064338	1.922852311	1.864760028	1.80233518	1.736516345	1.668823884	1.600481817	1.532870202	1.466842095	1.404015211	1.34512319	1.290141375	1.239237825	1.192133656	1.148787885	1.108968809	1.072838603	1.040502366	1.011839551	0.986583065	0.964548304	0.945724128	0.930251063	0.91805635
0.307592353	0.33033654	0.390527402	0.495026382	0.620936498	0.721874734	0.817119202	0.934642818	1.075056453	1.216243465	1.370807496	1.532895979	1.689902328	1.834278417	1.961023193	2.079351259	2.188549327	2.28235237	2.356562093	2.415172394	2.454377488	2.472157667	2.474569823	2.461974362	2.435225188	2.398389475	2.356982007	2.306273564	2.248557469	2.189124685	2.128829406	2.06823813	2.008518017	1.950780951	1.89501318	1.839959923	1.784969692	1.732415682	1.684867438	1.643227459	1.607229026	1.576659071	1.551314662	1.530571633	1.51858439	1.516221235	1.530650291	1.541425529	1.547997499	1.552024587
0.86270265	0.890412722	0.936621471	1.021320746	1.142407345	1.209515725	1.261286869	1.317170868	1.384796143	1.4608506	1.537513569	1.611966515	1.683300206	1.751489001	1.816677899	1.878490091	1.936532153	1.990458267	2.040068656	2.085405995	2.126577469	2.163734158	2.197034031	2.226735687	2.252959874	2.275719716	2.295035613	2.31084196	2.322984955	2.331387749	2.335746208	2.336690811	2.333483435	2.326764648	2.316318925	2.302692503	2.297510339	2.290684218	2.281105292	2.276125667	2.283910221	2.303515184	2.309791635	2.307346776	2.300403083	2.291319611	2.282915586	2.275354198	2.267159452	2.258118295
0.256698612	0.314985442	0.476824442	0.713247835	0.908928227	1.021129604	1.088910567	1.151572167	1.223656277	1.302862535	1.383263961	1.46129735	1.536546463	1.61329466	1.690891861	1.764907574	1.831788218	1.889200967	1.9356597	1.969685309	1.993295304	2.007898664	2.0132047	2.00997068	2.000013014	1.988600009	1.970223875	1.944163906	1.913649457	1.881083695	1.844427027	1.805798636	1.766183867	1.726543679	1.688056805	1.651936462	1.618089771	1.586048808	1.55659187	1.530366194	1.507820924	1.489041808	1.474077999	1.462530104	1.454167184	1.448704573	1.445887275	1.445117175	1.446056383	1.448324359
0.126848118	0.190997629	0.349198154	0.524758583	0.663331845	0.778679614	0.893680816	1.013948238	1.135269974	1.252985278	1.365135999	1.472852842	1.578810371	1.684526106	1.790227982	1.894502296	1.99438706	2.087116927	2.170937543	2.244350759	2.305859196	2.354843992	2.391382187	2.41611893	2.430107541	2.432820138	2.429489062	2.416413677	2.396547058	2.376742629	2.354656336	2.325377134	2.289646127	2.246632888	2.198556018	2.147268838	2.094192776	2.040591907	1.987607844	1.936165873	1.886934284	1.840477688	1.797231865	1.757781547	1.722173273	1.690737463	1.663412983	1.640368222	1.6216308	1.607142898
0.263104501	0.300342287	0.357664959	0.4207471	0.490345541	0.567886274	0.651816068	0.738351738	0.82718249	0.913419924	0.992606597	1.066847476	1.135042804	1.193941816	1.244636925	1.290142171	1.332235721	1.372022889	1.410360343	1.448006017	1.485512185	1.523150077	1.559876424	1.596830171	1.63386735	1.670047028	1.705467822	1.739606086	1.771215507	1.79969189	1.824356671	1.844684998	1.860395621	1.871109124	1.876396148	1.876466989	1.871666456	1.862301722	1.849174303	1.832971462	1.813899875	1.792606981	1.769607333	1.745536151	1.720879161	1.696057843	1.671806018	1.648646967	1.626454731	1.605254599
0.129780462	0.165801379	0.231604425	0.33831645	0.482291023	0.652022515	0.849421898	1.038218883	1.228161194	1.427495629	1.635266866	1.854132739	2.073321805	2.276335583	2.460221323	2.616623609	2.750252927	2.863403454	2.947856483	3.008650588	3.050523309	3.07518486	3.085151933	3.080456639	3.063936676	3.033994772	2.994019101	2.94553372	2.88798623	2.822950835	2.756002144	2.683266031	2.602233685	2.521826635	2.442096458	2.368330353	2.306946982	2.247302682	2.191466272	2.141707733	2.094580772	2.055461638	2.02335418	2.003344725	1.983897815	1.9727151	1.970320346	1.97330778	1.980694885	1.993064252
0.077790009	0.172365663	0.408108655	0.769033701	1.099801696	1.289669375	1.417021087	1.518538286	1.620584176	1.722620265	1.824728763	1.923547772	2.014098674	2.093380623	2.159542141	2.212932642	2.253928363	2.283235703	2.302644081	2.311211982	2.311503057	2.303333249	2.287884953	2.26458718	2.234497581	2.197512447	2.154157988	2.104329529	2.050296979	1.993925624	1.957742456	1.928641667	1.889449537	1.83069605	1.761347798	1.689249971	1.619671585	1.55357456	1.491243752	1.432629698	1.377415309	1.325781463	1.277764339	1.233451705	1.192885728	1.156221778	1.123280469	1.093802121	1.067847506	1.045051875
0.112930485	0.162274499	0.324233921	0.495246066	0.640023809	0.783584911	0.935290761	1.098363123	1.26501045	1.453809409	1.655665836	1.852301141	2.028788321	2.17844253	2.300230485	2.396763866	2.470090821	2.524838189	2.564293273	2.588960402	2.600478465	2.602684618	2.592229338	2.570507666	2.537751807	2.497850095	2.45200547	2.401260206	2.346604564	2.28827185	2.227467205	2.164992566	2.100628353	2.033040435	1.965442947	1.89741947	1.829727327	1.762298686	1.696649217	1.631368733	1.565735387	1.501074045	1.438829108	1.380407293	1.326594097	1.277553049	1.233561756	1.196825295	1.164947781	1.137216217
Stable
0.113155816	0.170973653	0.293097325	0.428489301	0.5156512	0.561335566	0.592641838	0.627805961	0.67693251	0.740503091	0.830403299	0.950600768	1.092776704	1.242633551	1.391055042	1.533438705	1.666774558	1.788007106	1.894247735	1.982324702	2.051973054	2.102183603	2.133968423	2.151837775	2.153509562	2.142805355	2.117791693	2.082171141	2.037541131	1.985354574	1.927256674	1.864542114	1.798588103	1.731182655	1.664066681	1.598652611	1.535639557	1.475486258	1.418495416	1.3649286	1.315205724	1.269655774	1.228043809	1.190632524	1.157814817	1.129927953	1.10710776	1.089254685	1.076043486	1.067295481
0.254897197	0.300661877	0.395456249	0.487644293	0.560971838	0.631419496	0.71608037	0.819642764	0.938981103	1.073159589	1.222373686	1.381078212	1.541072719	1.695722253	1.839033431	1.96587721	2.072685673	2.158169299	2.222727368	2.266023373	2.29162989	2.297792941	2.286801447	2.260591835	2.217983493	2.162185795	2.096021176	2.021863228	1.940965484	1.855040156	1.768961679	1.685346522	1.606639104	1.533446772	1.466265547	1.405506808	1.351290197	1.303449283	1.261634428	1.225448568	1.194548095	1.168512368	1.147005271	1.129733107	1.116513885	1.106912372	1.10052369	1.097270028	1.096653444	1.098250246
0.446885785	0.490921198	0.736615156	1.095130041	1.30240547	1.365034191	1.390892385	1.424287748	1.486879952	1.57607113	1.680742361	1.804566535	1.947014707	2.103046154	2.261388197	2.413571493	2.55249978	2.674476949	2.776753159	2.86041178	2.926517924	2.975933432	3.003594918	3.009977662	3.005563504	2.984222758	2.951527852	2.908413255	2.855671852	2.794356212	2.725357383	2.649514406	2.567286	2.479481658	2.387562921	2.293450438	2.19833644	2.10333218	2.00957402	1.918495603	1.830956829	1.748164749	1.671523627	1.601729018	1.539155663	1.484502605	1.438293836	1.401016164	1.370898608	1.347301899
0.135822889	0.162290187	0.304129672	0.501367807	0.65100058	0.733997152	0.775610139	0.803693057	0.834957015	0.874228707	0.924694032	0.987499587	1.061552577	1.144482529	1.232509508	1.31960466	1.402718075	1.47933972	1.548356688	1.60908566	1.661306255	1.705440754	1.741815353	1.770899379	1.793229492	1.809079955	1.819359872	1.824862824	1.825056522	1.820372487	1.810333193	1.795896164	1.776437285	1.752385638	1.723417407	1.691723113	1.656498902	1.618829836	1.580618766	1.543014195	1.507264709	1.473999662	1.443922504	1.417722673	1.395362833	1.376843733	1.362357798	1.351508301	1.344038509	1.340314918
0.094284391	0.229940365	0.381700407	0.499005553	0.55554336	0.5758388	0.614408985	0.683227733	0.779291722	0.884170955	0.994230178	1.104649214	1.21084524	1.310337026	1.399767542	1.476654338	1.539455821	1.588026882	1.624385729	1.648955813	1.662622112	1.668018164	1.664806858	1.652584945	1.635698233	1.617484871	1.594154031	1.567768262	1.536112013	1.501447256	1.465094438	1.42787916	1.390947767	1.354770389	1.319788799	1.285684478	1.253207564	1.222765835	1.194822542	1.170222918	1.149058046	1.130480013	1.113134984	1.096741471	1.081357198	1.066059115	1.050234791	1.035003842	1.021423508	1.010054375
0.03120479	0.054866623	0.227589612	0.383442509	0.455571762	0.500112639	0.55397276	0.625167388	0.708493002	0.796164768	0.887345114	0.981484689	1.077677617	1.175758794	1.278087022	1.381952652	1.481267759	1.569546725	1.64610799	1.71223955	1.76878856	1.813894517	1.852513959	1.883674287	1.906039412	1.919375762	1.927042678	1.926791885	1.919353618	1.904300435	1.882434638	1.85381894	1.819713393	1.780917275	1.738247446	1.692706034	1.645632142	1.598187425	1.550904328	1.504176221	1.458537546	1.414408245	1.371949164	1.331439512	1.293174174	1.257344124	1.22418198	1.194016357	1.167134697	1.143615989
0.123873003	0.165844064	0.36616543	0.708686421	1.002831024	1.151986724	1.20762559	1.245160235	1.287628749	1.34923309	1.421407894	1.501820356	1.590386594	1.679403033	1.763663854	1.852277318	1.932533425	2.009227733	2.081362343	2.147399728	2.205752978	2.255562923	2.293062223	2.320056525	2.341959016	2.352168474	2.351946021	2.345537552	2.330152678	2.307663089	2.278357148	2.243847112	2.205755476	2.16461936	2.121573997	2.078019126	2.035022157	1.99304846	1.9526482	1.914026401	1.876992831	1.842100042	1.809276486	1.778469118	1.749774861	1.723235561	1.698820726	1.676567176	1.656464662	1.641418564
0.046694462	0.060110519	0.067959501	0.08217891	0.095104305	0.106913666	0.119881115	0.137215656	0.163899284	0.202882666	0.249472026	0.30042532	0.357110381	0.419561284	0.486690448	0.55676543	0.627854554	0.697757518	0.764507625	0.825407598	0.878738057	0.924896746	0.963559308	0.994772915	1.018784165	1.036059333	1.047002299	1.051992914	1.053590105	1.051091984	1.047508173	1.039562014	1.025627074	1.007737829	0.988878797	0.970445126	0.952311281	0.934666689	0.917801002	0.902367966	0.888601446	0.875470851	0.862497982	0.8502759	0.839518011	0.830228583	0.822180803	0.815096446	0.809015839	0.803911547
0.149219729	0.145438907	0.216319104	0.319177867	0.388619586	0.430853941	0.46953974	0.520010308	0.585136972	0.664681869	0.756474451	0.858716809	0.96901727	1.083626614	1.199673817	1.313107873	1.418821896	1.511771177	1.587972037	1.645614418	1.68589818	1.707637883	1.712247146	1.702492909	1.677934593	1.642050733	1.598684264	1.550490571	1.500056808	1.448867048	1.397988364	1.348405126	1.30072951	1.255341949	1.212366514	1.171779054	1.133617302	1.097868407	1.064448108	1.033433393	1.005091627	0.979680496	0.957350755	0.93813543	0.921940161	0.90857063	0.897761518	0.889562029	0.883758093	0.87973674
0.089870587	0.128740314	0.261046117	0.449798843	0.591511582	0.661803814	0.696191481	0.73693316	0.796907198	0.877469448	0.973639316	1.079801279	1.192920968	1.311857381	1.437370337	1.571504516	1.716304315	1.867994818	2.016248551	2.152611619	2.271804907	2.371903114	2.450496802	2.507071444	2.542534549	2.558463991	2.556284803	2.537517487	2.504039962	2.458964494	2.404319356	2.341987886	2.272724699	2.20229797	2.134050396	2.063775589	1.988455443	1.911940989	1.836554717	1.763344709	1.693021813	1.626326921	1.563563861	1.505007794	1.451236854	1.402566649	1.359300016	1.321531861	1.289313429	1.26293406
0.05448007	0.081670752	0.21180986	0.416068086	0.543280682	0.573665322	0.578383924	0.581518978	0.597896001	0.630092929	0.675350744	0.734584292	0.808618335	0.897227713	0.994884102	1.095134698	1.191193067	1.277307315	1.35172342	1.4132443	1.461322445	1.496534493	1.516735124	1.526209864	1.522874316	1.51006453	1.488449592	1.459364219	1.424364172	1.385098685	1.345645058	1.310877881	1.274822689	1.237351188	1.196016165	1.151967359	1.106876563	1.061304767	1.015727928	0.971040755	0.927413286	0.885260874	0.844989325	0.80704422	0.771719736	0.739271666	0.709853372	0.683806311	0.661175545	0.641240479
0.264363336	0.274574713	0.322760246	0.395974224	0.461453415	0.511718208	0.564624954	0.619823852	0.682272397	0.754073169	0.834853693	0.919878946	1.005229976	1.088449079	1.168719628	1.246186823	1.321665396	1.394850407	1.464855535	1.529764913	1.588644601	1.640605191	1.68505889	1.721888233	1.750258942	1.771671158	1.787336143	1.797099788	1.800836733	1.799063358	1.793517139	1.783351016	1.769797935	1.752940628	1.733392928	1.712049319	1.689793899	1.667279799	1.645145118	1.62399422	1.604181055	1.585961925	1.569441599	1.554236581	1.540194523	1.527108391	1.514899804	1.50354842	1.493070233	1.483534151
0.082941194	0.108245397	0.215155929	0.405078131	0.570651426	0.655781086	0.704969332	0.77255602	0.869570858	0.988976681	1.116770902	1.244247687	1.366523981	1.481495874	1.588232884	1.686953396	1.775360701	1.852587924	1.913433475	1.956368478	1.98292411	1.995609887	1.993744129	1.978867933	1.95483071	1.922175568	1.884148177	1.842489837	1.799874988	1.754985125	1.709317191	1.663701993	1.617962348	1.571617072	1.525131631	1.477771691	1.429308915	1.380040134	1.331334003	1.28458611	1.241036323	1.202280419	1.169010441	1.142220219	1.122104012	1.1085394	1.100827469	1.097524511	1.098464272	1.101441331
0.230242351	0.245485943	0.351225785	0.447555711	0.459721826	0.44232569	0.433161743	0.442186111	0.458537264	0.498759223	0.568096787	0.659600947	0.793984649	0.924907496	1.054621951	1.225801406	1.404315376	1.583649139	1.755440207	1.911619104	2.050874357	2.174013302	2.265058593	2.348999545	2.404539194	2.440310735	2.469543608	2.487186115	2.496788921	2.500384603	2.502725982	2.500314786	2.491698963	2.480478054	2.466483275	2.449336447	2.42939003	2.407453622	2.383998115	2.359454737	2.33431034	2.309046079	2.283482356	2.25744187	2.234253156	2.212314696	2.193447835	2.176865762	2.165093773	2.154827895
0.429051453	0.477339584	0.536102741	0.590130426	0.636544098	0.684478878	0.74179663	0.810847701	0.891749283	0.979069277	1.06896947	1.171258879	1.285442943	1.407673159	1.529264467	1.640797952	1.737593344	1.817084914	1.878569863	1.923022306	1.952380955	1.968642776	1.971276721	1.96462326	1.950193492	1.936219431	1.919922606	1.895127443	1.859661465	1.815425178	1.76414273	1.707467998	1.64674737	1.582940936	1.517042169	1.4504963	1.384428254	1.320006684	1.257545752	1.19793087	1.141938686	1.090699073	1.045110597	1.004353681	0.968313138	0.93667992	0.909355337	0.886286628	0.867029688	0.851265971
0.398860311	0.428493129	0.520569325	0.652083157	0.767148934	0.843983257	0.891210549	0.934385606	0.983185173	1.041607039	1.110036566	1.185831603	1.265929873	1.349077291	1.434539797	1.52106486	1.606500965	1.687261692	1.761422191	1.824669816	1.875814619	1.916180524	1.944249794	1.960020134	1.965489159	1.961445906	1.949380834	1.929392855	1.904030323	1.875076875	1.843740658	1.813575886	1.784357459	1.75990106	1.732122741	1.704418232	1.677229903	1.646586187	1.613728746	1.579664625	1.545703153	1.513224665	1.482867472	1.455004071	1.430574386	1.408335885	1.388731815	1.371871932	1.359536338	1.350710578
0.292460275	0.291103335	0.451155095	0.643704676	0.762021485	0.814961689	0.848691028	0.886506655	0.939099889	1.003973004	1.075682913	1.148333728	1.217294505	1.280748833	1.336608377	1.379534789	1.409619515	1.429563711	1.441225586	1.445244158	1.443909542	1.438213923	1.430080057	1.420720704	1.41125634	1.402198878	1.39253994	1.381055828	1.368234998	1.355423974	1.343676923	1.331957732	1.321674566	1.313456835	1.307292088	1.303251089	1.300694444	1.296610423	1.29310686	1.288975784	1.282007081	1.271477427	1.25981454	1.247128921	1.233455762	1.218969721	1.203957864	1.188306023	1.171658874	1.153951777
0.294043382	0.301382931	0.559242419	1.061473068	1.410377685	1.501884544	1.499608184	1.498908309	1.520059262	1.551098862	1.581808417	1.610442175	1.642917265	1.679229992	1.721253709	1.768443644	1.819976838	1.880052872	1.945563369	2.022348936	2.104304951	2.18224229	2.255312431	2.322697057	2.383549191	2.43723557	2.481997216	2.516651084	2.539740568	2.550124957	2.550795485	2.540019955	2.519033107	2.489908238	2.454101025	2.413174412	2.368389529	2.320906197	2.271837621	2.222026324	2.171922141	2.122262015	2.073393494	2.025711603	1.979522807	1.934897638	1.892208089	1.851771834	1.814086009	1.779591631
1.016415553	1.035215665	1.089071796	1.185947754	1.293826571	1.356756067	1.393432105	1.432594856	1.48465546	1.551086629	1.631690351	1.722091667	1.819093214	1.921295775	2.027143421	2.134359375	2.233201733	2.322111703	2.402479406	2.476060259	2.54073143	2.595563992	2.640412638	2.676386641	2.70334644	2.721309623	2.731970607	2.734079736	2.728542019	2.716536334	2.697327194	2.672305225	2.643296981	2.610618779	2.575470571	2.538909522	2.501872861	2.465105005	2.428861987	2.393667573	2.360312927	2.329704982	2.301847754	2.277594524	2.256522415	2.23905693	2.225775124	2.216154133	2.220961655	2.240355563
0.053033118	0.114960965	0.260976378	0.478165286	0.670951155	0.801331936	0.890802479	0.956838558	1.015125312	1.080745915	1.154394539	1.234629723	1.315817434	1.396443171	1.472846325	1.54857672	1.628641354	1.710709881	1.792737884	1.870166018	1.938657255	1.994111713	2.034836433	2.061030708	2.069981051	2.067390288	2.051512328	2.021732378	1.981131941	1.931538262	1.874152889	1.810768224	1.743581057	1.674033162	1.6034048	1.533133479	1.464215505	1.397755513	1.333966578	1.274211226	1.218539699	1.167297474	1.120400756	1.078975197	1.042366992	1.00974014	0.98082352	0.955634397	0.93425705	0.91700202
0.288493341	0.294406977	0.310213257	0.335939462	0.371232634	0.411916107	0.469154055	0.545100447	0.640153335	0.752496638	0.882178593	1.027531163	1.187239203	1.325161067	1.457125053	1.591275977	1.732712818	1.869332646	1.991522414	2.095592902	2.181256644	2.250383854	2.3023735	2.337727394	2.354353718	2.356254897	2.341106882	2.313260534	2.274259671	2.226891028	2.173714579	2.117316736	2.059639182	2.002090832	1.943833789	1.885805014	1.834621289	1.787936135	1.746124387	1.708221617	1.673489963	1.640640145	1.610586656	1.583837816	1.561375791	1.543207752	1.528852874	1.516661642	1.508242731	1.50461414
0.828503366	0.8507369	0.88113935	0.936102938	1.012083263	1.0527562	1.089114252	1.134834694	1.194500802	1.266254651	1.345353252	1.428774105	1.514605485	1.601243848	1.687397102	1.771349885	1.851584989	1.92696706	1.996474636	2.059042088	2.111696325	2.156218147	2.193704611	2.224608585	2.249393501	2.268879421	2.283901548	2.295122361	2.303075228	2.308093756	2.309966043	2.308562799	2.30457183	2.296689376	2.289718285	2.289398125	2.302564119	2.317302699	2.318400679	2.311752685	2.299374826	2.284990114	2.274765653	2.280456115	2.279602695	2.274572258	2.269137369	2.263146679	2.258867732	2.256572727
0.204273241	0.207801638	0.343171278	0.579567852	0.750525867	0.822744229	0.853003009	0.882064798	0.935093988	1.009844418	1.100326209	1.200207204	1.304034111	1.407852483	1.509037295	1.605126711	1.694695802	1.776697927	1.850653355	1.915874757	1.971298317	2.016478533	2.052803538	2.079826116	2.096197136	2.103834914	2.102624269	2.097534008	2.090677123	2.070389797	2.041366303	2.006592444	1.968177953	1.928775394	1.889897774	1.851214946	1.812314219	1.774214568	1.738209998	1.704886481	1.67503607	1.648990807	1.627002871	1.60858229	1.591612947	1.577095914	1.565068862	1.55541835	1.547897498	1.542183421
0.130610444	0.184361736	0.308888147	0.441742882	0.543972251	0.623315404	0.697111769	0.770256001	0.849349263	0.941691274	1.04643792	1.159814973	1.276652823	1.392238285	1.503520007	1.609777314	1.712592057	1.813221036	1.911609614	2.004889054	2.089446119	2.162541905	2.22219742	2.267816799	2.299870834	2.318870457	2.327024635	2.325485101	2.316015692	2.299097425	2.276300728	2.248147237	2.214912881	2.176983705	2.134936096	2.090182438	2.051917153	2.009619988	1.963011039	1.913266165	1.862313573	1.811758301	1.762507053	1.715112809	1.670645569	1.62946909	1.591978675	1.558353494	1.529168818	1.504328751
0.26730094	0.294387075	0.337560129	0.386444676	0.43772443	0.493355309	0.556048057	0.628678375	0.707971495	0.794543653	0.884601568	0.977724712	1.076320806	1.180753041	1.28420227	1.380091881	1.469476188	1.551400448	1.624514351	1.688176139	1.742550556	1.788088656	1.826070654	1.859005958	1.887839275	1.912347439	1.933368149	1.950724424	1.965194928	1.975658989	1.980617766	1.981246654	1.977654788	1.970262511	1.959382525	1.945090306	1.927654831	1.907346097	1.884300307	1.858857023	1.831264608	1.801895672	1.771279997	1.739817652	1.708111419	1.676566052	1.645505443	1.61522925	1.586155096	1.558595209
0.172137907	0.195804563	0.243358725	0.319668645	0.425001054	0.547316304	0.658545888	0.805720982	0.972617264	1.142543852	1.322436549	1.52025516	1.732540087	1.951727208	2.189704618	2.412228344	2.626579003	2.822530952	2.986688891	3.127966709	3.24192288	3.328196438	3.386863037	3.422769242	3.434217563	3.425931312	3.396164048	3.352766504	3.293630499	3.219888353	3.139263495	3.053130365	2.96473412	2.880892505	2.785198031	2.693838185	2.608598091	2.527383596	2.451838057	2.384229027	2.32324792	2.266805576	2.212927555	2.163720848	2.12195673	2.091190626	2.070537589	2.053365211	2.04254976	2.036881318
0.038600757	0.092503298	0.357332041	0.75604324	1.041291185	1.164588592	1.195196605	1.212016176	1.242930482	1.30996261	1.392041704	1.469529291	1.551438406	1.637904011	1.727078091	1.817081047	1.906305683	1.988352653	2.061196629	2.123243418	2.171265092	2.205069796	2.224304431	2.232095442	2.227137316	2.212934613	2.188396511	2.154416351	2.112510288	2.064267943	2.010677034	1.952566949	1.890833276	1.826340307	1.759950994	1.693465872	1.628661219	1.565460247	1.503658608	1.442503741	1.382992791	1.324551293	1.279455869	1.266905773	1.25478034	1.235760179	1.209301316	1.18190808	1.156884823	1.135400697
0.058494137	0.123193969	0.291391155	0.450125747	0.543554208	0.607688032	0.673687925	0.747444415	0.832534408	0.929071918	1.044847579	1.177128627	1.328333591	1.502681191	1.672458826	1.831945962	1.977183173	2.105878465	2.216589879	2.307940679	2.383445927	2.440896886	2.478062675	2.495680022	2.494442658	2.477830792	2.453879689	2.419891013	2.374987208	2.320555167	2.258888665	2.190946497	2.117910704	2.04054012	1.963239291	1.883423037	1.80301686	1.725513005	1.650612832	1.577424481	1.506636151	1.439757532	1.376090258	1.314989991	1.256963836	1.203012873	1.153834865	1.109820938	1.070984319	1.036538362
[truncated: 51 more columns]
