# Supplementary material for: Tibiofemoral contact force differences between flat flexible and stable supportive walking shoes in people with varus-malaligned medial knee osteoarthritis: A randomized cross-over study
Source: PLoS One. 2022 Jun 2;17(6):e0269331. doi: 10.1371/journal.pone.0269331 (PMC9162314; doi:10.1371/journal.pone.0269331)
Supplement: S2 File — (CSV) [file pone.0269331.s004.csv]

Flat
0.101526267	0.16127456	0.237714627	0.298215212	0.339357633	0.35214196	0.410125127	0.534254567	0.676429996	0.795570662	0.894754972	0.983199959	1.072891086	1.163661807	1.246473565	1.31433588	1.364666859	1.396531276	1.408398959	1.410923917	1.404966413	1.391652857	1.370972038	1.340959601	1.299660016	1.246432862	1.183531699	1.115225148	1.043892534	0.9711245	0.898023295	0.825065971	0.7536583	0.68444485	0.617588185	0.554036421	0.494574459	0.440400851	0.392558216	0.351500008	0.317141776	0.28902384	0.266079026	0.247212711	0.231695429	0.220534452	0.216010273	0.217713155	0.222957759	0.229948865
0.071302907	0.116163492	0.175784702	0.242244974	0.314234718	0.346232565	0.363243473	0.39914552	0.470213325	0.573983966	0.689016574	0.796966592	0.889702258	0.965157679	1.018210702	1.053917001	1.077654835	1.089777681	1.093494054	1.089193486	1.083154023	1.086908018	1.092489774	1.078762032	1.059680349	1.03958351	1.00879996	0.971106141	0.929718301	0.887005638	0.845221667	0.805373979	0.767939874	0.732726218	0.699635333	0.668813242	0.640700632	0.615909789	0.600351422	0.600462144	0.607598458	0.605926518	0.599589161	0.592748651	0.58706032	0.583185382	0.58081101	0.579477577	0.578779837	0.57845179
0.172834127	0.232517751	0.324498823	0.456190383	0.518552703	0.521577224	0.503283024	0.480867922	0.465552306	0.473694415	0.523241858	0.612610687	0.711089271	0.79267165	0.854321865	0.900089757	0.937624558	0.969071991	0.992869037	1.007588541	1.012317021	1.007507758	0.994498261	0.975072069	0.950902978	0.922320887	0.891047749	0.859570173	0.825613028	0.791217821	0.753402282	0.712674887	0.674054765	0.636458511	0.597593361	0.558549343	0.519470206	0.479687477	0.440329182	0.404072664	0.370271222	0.340202507	0.315760954	0.296250685	0.281897263	0.2718584	0.265850865	0.260968656	0.259115101	0.26226984
0.112215293	0.180914386	0.347899359	0.645378152	0.885342028	0.999365712	1.019506808	0.999959613	0.986872484	0.988928985	1.012547134	1.059037717	1.116632234	1.173095852	1.216808141	1.246474645	1.262237028	1.267611687	1.265074199	1.255607708	1.241059781	1.223362415	1.204434091	1.184815692	1.164809873	1.144519008	1.123640181	1.101407069	1.077513721	1.051662557	1.024017718	0.994997048	0.965529081	0.93604373	0.907052404	0.878643211	0.851061562	0.824349358	0.798479182	0.773387584	0.749237369	0.725840019	0.703333036	0.681802126	0.661217361	0.641494101	0.62254383	0.604250745	0.58662893	0.569514698
0.036268567	0.080848837	0.150193153	0.215734156	0.264826968	0.279550682	0.296053824	0.341966776	0.419499823	0.505579235	0.586202899	0.654840893	0.708247315	0.749334476	0.779683841	0.80393518	0.822869587	0.838874459	0.850884022	0.846208175	0.838806034	0.827196158	0.812117309	0.790072319	0.766196143	0.737223022	0.705809965	0.673559268	0.639458455	0.603707451	0.56824287	0.534475598	0.505763495	0.483017534	0.465888121	0.455678911	0.450435596	0.448188024	0.447961173	0.448372029	0.446312039	0.441074838	0.438483126	0.431186722	0.427156405	0.425840395	0.428503331	0.430619123	0.427051659	0.423521536
0.081206056	0.178732514	0.262873872	0.287056203	0.279167775	0.261714216	0.251312303	0.245799203	0.241022178	0.234960384	0.239395176	0.279735933	0.353111264	0.436622924	0.513720192	0.580985405	0.63502345	0.677882258	0.709657894	0.73084889	0.742826797	0.747685916	0.748227192	0.746317067	0.74218773	0.734785757	0.725176624	0.712411654	0.695537778	0.673833544	0.648113354	0.619089257	0.587790177	0.555017181	0.520643222	0.485387193	0.450000103	0.415499707	0.383190326	0.353431267	0.326412737	0.30210005	0.28002226	0.260028793	0.242034159	0.226038538	0.212052225	0.200093059	0.190053222	0.181814425
0.049546607	0.069507248	0.111512532	0.271563685	0.464192241	0.584294062	0.629476654	0.608790198	0.574656617	0.546343563	0.524913081	0.509207604	0.497875356	0.49438883	0.503215494	0.521343898	0.537685193	0.550693638	0.559134791	0.563295833	0.564328224	0.567181577	0.575056344	0.581002023	0.590841308	0.602559539	0.609983978	0.615756487	0.620341506	0.624378416	0.619045541	0.601785965	0.58990391	0.581027237	0.571532652	0.560345013	0.54760557	0.537290213	0.526493545	0.513453967	0.498633631	0.482713907	0.466443202	0.450326438	0.434649852	0.420338744	0.407141362	0.394903037	0.383511137	0.372878479
0.025559181	0.02826761	0.060414234	0.148485574	0.246506562	0.297110663	0.316081759	0.323610938	0.3297965	0.335859525	0.341111948	0.345935266	0.355924139	0.364103574	0.36537037	0.362608936	0.358448709	0.354148832	0.351926689	0.351830842	0.353759451	0.355280579	0.357493116	0.35581651	0.351296725	0.345100198	0.343215985	0.349891577	0.361327198	0.374932962	0.389819582	0.402056899	0.412734135	0.420682334	0.422996426	0.421523959	0.417574526	0.412190637	0.406742063	0.402386656	0.398948436	0.399090808	0.403159868	0.410690828	0.417631907	0.425491391	0.434391104	0.444249804	0.454716374	0.465216579
0.10215422	0.124507252	0.195979639	0.362462133	0.508088065	0.580736284	0.6077756	0.613693913	0.61514541	0.619328273	0.629480334	0.644311792	0.663276746	0.686125827	0.711289168	0.736596137	0.760033657	0.779700897	0.795164743	0.807585423	0.8158181	0.819064633	0.820695471	0.817619343	0.810223918	0.799105236	0.784908771	0.767788015	0.748579837	0.727467668	0.704929098	0.681270692	0.656841594	0.632384992	0.607910429	0.583577609	0.559789957	0.536773541	0.515029251	0.494362895	0.475175427	0.458105389	0.442999294	0.430060548	0.419286169	0.41074908	0.40515154	0.402346969	0.403216411	0.407567873
0.047939846	0.088255917	0.162928417	0.251501616	0.308619934	0.3266077	0.324427782	0.318833079	0.312701121	0.308112781	0.306129404	0.312538811	0.327347785	0.347345182	0.371725402	0.402862893	0.438714914	0.475649941	0.509595941	0.537294637	0.556884473	0.569469213	0.574553602	0.570664288	0.559385117	0.542914133	0.525694097	0.509595265	0.490196257	0.468650494	0.445881035	0.423576327	0.402334246	0.380348587	0.36098878	0.344394158	0.329215699	0.314569995	0.301024983	0.287333935	0.273927138	0.26191208	0.252849345	0.248054443	0.245961338	0.246210069	0.2479873	0.251387397	0.256813525	0.264431371
0.082433099	0.138902579	0.236061896	0.375434517	0.478558962	0.532348183	0.547327663	0.536568357	0.522488278	0.52568567	0.557131523	0.62057183	0.702520739	0.78424345	0.854401408	0.907883124	0.944189783	0.965143598	0.977433909	0.984442502	0.9866231	0.984802872	0.979639797	0.972633369	0.970224817	0.966625516	0.95951807	0.948281095	0.933151668	0.914651211	0.892971242	0.868680845	0.842534774	0.815677953	0.788811333	0.76290145	0.738379745	0.715348965	0.69371302	0.673491944	0.654702917	0.637590724	0.622561794	0.609848345	0.599710272	0.592023051	0.586404535	0.582488894	0.580004829	0.57869261
0.133680861	0.153292798	0.197265973	0.315563091	0.41680777	0.47156297	0.491081922	0.500714507	0.504949997	0.511100857	0.517391571	0.52336081	0.528759924	0.532979665	0.53722805	0.538122478	0.535398767	0.529914389	0.522402512	0.512970505	0.503282195	0.492965492	0.48437839	0.48119263	0.483507317	0.49122767	0.50311007	0.516634049	0.530236263	0.542813092	0.55422054	0.564979968	0.575205588	0.585017261	0.593820955	0.601206682	0.606821125	0.610159872	0.60996659	0.608221179	0.603690841	0.598561537	0.593462048	0.588846016	0.58484601	0.581444832	0.578889027	0.577495128	0.576969684	0.577118339
0.146833834	0.157221712	0.214114803	0.296750448	0.372109239	0.402740593	0.402366634	0.392725786	0.386371189	0.383085151	0.384622621	0.392426995	0.408357458	0.433039467	0.46560013	0.502892714	0.541245278	0.576519926	0.607957045	0.63509635	0.658005532	0.676404662	0.690412297	0.700330451	0.706646882	0.708811469	0.70772987	0.702882378	0.694926936	0.685464466	0.673540153	0.660156634	0.648089813	0.636918247	0.626519761	0.617436885	0.610881738	0.606711427	0.604719415	0.603592002	0.602143089	0.599949237	0.597127338	0.595575353	0.598914655	0.606657382	0.615910995	0.624749048	0.636263278	0.650513201
0.058412526	0.099110798	0.156133938	0.232818082	0.28199373	0.307269924	0.302119896	0.286705685	0.274591648	0.266220689	0.262472261	0.268752439	0.287906007	0.318096534	0.363081711	0.403737086	0.438067255	0.46481152	0.481667352	0.494378116	0.50496355	0.509919653	0.512951817	0.509592703	0.503148458	0.494644087	0.485743297	0.476959485	0.468274679	0.460752847	0.449818967	0.441760862	0.430334712	0.418347027	0.406215313	0.392289795	0.376781432	0.361646856	0.346463772	0.331511531	0.321474346	0.312417822	0.312604902	0.321332608	0.328620186	0.339863294	0.355939241	0.37297085	0.387907748	0.400718253
0.237093571	0.29933855	0.354173874	0.363849105	0.354134582	0.334130227	0.314052259	0.312305103	0.352575653	0.453196772	0.587157365	0.717941641	0.825059339	0.907012418	0.971872322	1.022520247	1.06211265	1.091818696	1.112057367	1.120312042	1.118661285	1.109723645	1.095826841	1.075884814	1.051280735	1.026912681	1.003851552	0.975669137	0.940959114	0.900480564	0.855058691	0.805498607	0.753264384	0.7003926	0.647393548	0.595408499	0.545475617	0.499097925	0.456509044	0.418269565	0.384196749	0.353595795	0.325922013	0.300633553	0.277500329	0.256351156	0.23702455	0.219470138	0.203575336	0.189309207
0.125028328	0.12003807	0.129224425	0.192612361	0.256549847	0.289401119	0.295335775	0.294158178	0.290356327	0.293017373	0.307622099	0.335838194	0.378471803	0.434663305	0.493068566	0.555205989	0.60719478	0.653566646	0.69762527	0.736259463	0.768602651	0.792526355	0.807989868	0.814992261	0.815376553	0.819947678	0.825482836	0.825277443	0.817549196	0.803650119	0.784790773	0.762313503	0.737139241	0.710185369	0.68225945	0.656518573	0.632797354	0.610644737	0.591307644	0.574807096	0.554316022	0.533149097	0.514497451	0.499009123	0.486455424	0.477152587	0.471321052	0.468947185	0.469502215	0.472063246
0.16986718	0.175275913	0.31821889	0.5231207	0.655159539	0.70308228	0.705639602	0.690354702	0.67452669	0.66158855	0.650834646	0.642139486	0.635723674	0.631531335	0.629326129	0.62810999	0.627892145	0.628307474	0.628372442	0.627381255	0.624410188	0.620080073	0.614697715	0.608721231	0.602286209	0.5954905	0.58905304	0.583578905	0.578121998	0.572909385	0.566423472	0.559534262	0.552613405	0.545839448	0.539241595	0.532861767	0.526807588	0.520947597	0.515205542	0.509605796	0.504072951	0.498608844	0.493331976	0.488294322	0.484214091	0.481899124	0.481426295	0.481565718	0.483720449	0.487216868
0.12438197	0.149722266	0.203193524	0.386934755	0.610193343	0.708106362	0.737570017	0.720834456	0.705005871	0.695041196	0.686686895	0.677898784	0.666925174	0.655218044	0.644384142	0.635744974	0.630817606	0.628091426	0.627066257	0.628705899	0.632324089	0.638170035	0.644631789	0.651728902	0.657979435	0.662804742	0.665759636	0.666259954	0.664867951	0.66422078	0.663603314	0.661922686	0.65897777	0.654857212	0.650163529	0.645384594	0.640285372	0.635310544	0.63203714	0.630091442	0.629594047	0.630349235	0.631420125	0.631580562	0.630642338	0.62898456	0.626899976	0.624761109	0.622766911	0.620927332
0.212490444	0.219787611	0.214190922	0.241554435	0.34203705	0.390292198	0.393934261	0.370334366	0.352594026	0.343190583	0.33684868	0.333063194	0.34852681	0.374476963	0.417424723	0.456642911	0.486085264	0.509636897	0.52679998	0.537924317	0.543607546	0.545226208	0.542936478	0.538764478	0.532177482	0.524104844	0.514064402	0.502665915	0.490873557	0.478431131	0.466351746	0.456377451	0.451181812	0.442853156	0.433868091	0.425864088	0.415714256	0.410091332	0.411583356	0.415651996	0.421073265	0.429415356	0.441353304	0.4517796	0.470369106	0.483979622	0.492420262	0.497985039	0.501895654	0.504807566
0.110619802	0.179516692	0.301705793	0.47317956	0.57450455	0.613339869	0.601997395	0.589048491	0.572654025	0.566856361	0.574815195	0.59261716	0.624858025	0.676847463	0.745011739	0.821111457	0.899611003	0.973792737	1.038918578	1.090462977	1.126498203	1.145787765	1.150363733	1.140666064	1.118012618	1.084729877	1.043196034	0.995935412	0.9452949	0.892942831	0.84053969	0.792269013	0.748106493	0.710495982	0.678205649	0.651437943	0.627040241	0.605437579	0.587839064	0.572934855	0.559122082	0.546713274	0.535566492	0.526651717	0.52040899	0.516680024	0.514524253	0.51406893	0.515671475	0.519164618
0.11009693	0.131647742	0.165718028	0.221233161	0.275658788	0.299136871	0.302879446	0.309538189	0.346319212	0.372999707	0.437721565	0.549081761	0.672254588	0.769080773	0.849325755	0.922540585	0.988979503	1.04448064	1.086685042	1.113692969	1.130637015	1.133719753	1.125719387	1.109749673	1.092901762	1.075304838	1.056902185	1.027926735	0.99599894	0.960903756	0.922692958	0.882294454	0.8411254	0.79987917	0.75971458	0.726542372	0.710340548	0.706351296	0.704504239	0.702059522	0.700927593	0.702304772	0.707104738	0.714954916	0.724374721	0.736641285	0.752088878	0.767144929	0.783074692	0.799699691
0.136045362	0.150931305	0.163753316	0.203757368	0.267020891	0.291410635	0.295243058	0.289853463	0.28573497	0.285710354	0.286643957	0.288353747	0.289450563	0.290181267	0.29075328	0.291221336	0.291682101	0.292230772	0.293070591	0.294342055	0.296073208	0.298403952	0.301078818	0.304345466	0.309220359	0.316943901	0.329524265	0.34164271	0.351983106	0.360654586	0.36575612	0.368574708	0.3700321	0.370609342	0.370546084	0.369893062	0.372070546	0.378294933	0.381950388	0.387565719	0.397661987	0.419319433	0.43366172	0.441617961	0.444919903	0.445165434	0.443975302	0.441892653	0.43771537	0.43168095
0.043844286	0.084103689	0.142878426	0.210981291	0.265287973	0.285608269	0.285202711	0.277986639	0.269776739	0.261103791	0.251590653	0.24177138	0.235760346	0.24538076	0.272619891	0.310425563	0.347475552	0.37569743	0.392908175	0.399639029	0.402389141	0.402977004	0.401404852	0.396819968	0.38971286	0.383208027	0.377332988	0.368242377	0.35677598	0.346928471	0.334284224	0.319507346	0.304058363	0.289171387	0.275387289	0.264460423	0.25481378	0.246050242	0.238143871	0.231670864	0.22651719	0.222536857	0.219880073	0.218479779	0.218025091	0.218417519	0.219998081	0.222444537	0.225513128	0.229359676
0.160751671	0.217628021	0.322897545	0.44852523	0.526870815	0.560314325	0.571877243	0.572763398	0.567938694	0.558538733	0.546243235	0.534225486	0.52965444	0.536185921	0.556689625	0.587609292	0.62384159	0.660018856	0.692503219	0.718812828	0.738618038	0.751534941	0.758255001	0.759283563	0.755144528	0.747043045	0.736153084	0.723664749	0.709102026	0.694080803	0.680945589	0.664259135	0.645736869	0.624534406	0.601980805	0.578911015	0.555904535	0.533391887	0.511630096	0.490790672	0.470998398	0.452364391	0.434704598	0.418419359	0.402612147	0.387261259	0.372432818	0.359204085	0.34803021	0.339181411
0.406038198	0.426585502	0.443722571	0.451333645	0.45328124	0.45278467	0.451406737	0.448216395	0.444494083	0.44125534	0.437148901	0.435196248	0.43517276	0.431228975	0.423217838	0.414203314	0.405297743	0.396975856	0.38919209	0.382006817	0.375592052	0.37009106	0.364152088	0.358973733	0.35576757	0.353136434	0.352003901	0.35226311	0.352901446	0.353717136	0.354508253	0.355327991	0.356359696	0.357431244	0.357990947	0.358195014	0.357797811	0.356971987	0.356039204	0.355060305	0.353828991	0.35542237	0.359820898	0.364492596	0.368275102	0.369406456	0.367778591	0.364891248	0.361227421	0.357716608
0.310789142	0.334212434	0.368825878	0.423045078	0.482296029	0.527959575	0.589354023	0.58560055	0.563454476	0.542935809	0.530974346	0.560064581	0.634515358	0.709077504	0.789616997	0.845550171	0.892451471	0.938940328	0.967155733	0.980626063	0.999035873	1.009683335	1.007966041	0.99468758	0.973748622	0.944727704	0.911774827	0.877976765	0.838462889	0.795574177	0.751016241	0.705420265	0.657880037	0.611473595	0.566796176	0.534988031	0.514290272	0.500585937	0.484480857	0.466575104	0.455809649	0.449512631	0.44004486	0.434504578	0.433543466	0.432422868	0.431858409	0.431193419	0.433504527	0.446408346
0.027474793	0.04551051	0.102835255	0.265043747	0.425176497	0.521342273	0.568583647	0.598024669	0.617311419	0.626528847	0.632946245	0.64609815	0.66567457	0.690532659	0.716633338	0.739063438	0.757571372	0.770633912	0.777865064	0.77776171	0.770419208	0.75711252	0.738900092	0.71563188	0.688690418	0.658454616	0.626169639	0.592350298	0.557637893	0.524969438	0.498789421	0.489064778	0.480511024	0.468636048	0.459214104	0.455070294	0.447365108	0.436957345	0.426018115	0.415703471	0.405137353	0.394467311	0.383718802	0.373365481	0.363670184	0.354929361	0.347163999	0.340109336	0.333767403	0.328078
0.24462329	0.335142207	0.459397988	0.535382879	0.569061283	0.558436733	0.529375972	0.498035113	0.473845825	0.487152727	0.563499379	0.663787063	0.764344642	0.85255012	0.925580732	0.98406524	1.028546443	1.061764884	1.087606644	1.105075119	1.115921111	1.122598443	1.128475803	1.12995274	1.134370656	1.126184299	1.105400987	1.075442976	1.039983264	1.000450865	0.958141333	0.915887414	0.872555612	0.825369907	0.781514452	0.739958802	0.70105848	0.665520083	0.636339749	0.609455397	0.581618742	0.553043328	0.524535693	0.497704515	0.472764765	0.45077898	0.434947661	0.415542996	0.400419923	0.394694921
Stable
0.106446205	0.176109654	0.253918423	0.333336929	0.391518688	0.412456705	0.406525275	0.384465694	0.358270978	0.326431764	0.315032387	0.371150494	0.470819564	0.571151005	0.656603478	0.726732685	0.800764493	0.881261004	0.960965259	1.02887993	1.07920424	1.113633926	1.133405429	1.146564591	1.147918943	1.13978588	1.121053956	1.09411441	1.06116996	1.023593547	0.982674839	0.938753368	0.89147135	0.841931504	0.792585587	0.745485609	0.700912323	0.658633948	0.619242775	0.584371127	0.555125865	0.532268126	0.510999697	0.488867276	0.466205551	0.444136007	0.423232026	0.40563549	0.392380349	0.383345672
0.095796301	0.135934853	0.231503566	0.351922391	0.430820132	0.451065331	0.439886032	0.43108817	0.436572459	0.457204778	0.504021496	0.578144913	0.672543542	0.77769615	0.881328534	0.972350915	1.043071668	1.091317007	1.121654356	1.136298805	1.138859595	1.132386022	1.117395134	1.094509165	1.062821632	1.022776042	0.976687321	0.926702829	0.879404044	0.844709298	0.810632841	0.772298815	0.727566679	0.682636939	0.640985805	0.603533977	0.570447549	0.541538891	0.516853014	0.496502014	0.480416901	0.468343282	0.459932033	0.454745041	0.452352266	0.452301641	0.454154183	0.457669916	0.462583012	0.46832984
0.216090372	0.28276927	0.38665047	0.553646464	0.64863338	0.659076539	0.646298984	0.617657965	0.596318439	0.580278976	0.568070414	0.576319125	0.619688327	0.692132293	0.779841068	0.870190508	0.954201796	1.027790886	1.090415032	1.142273863	1.185650454	1.219316973	1.242342555	1.253562104	1.250801098	1.236707061	1.212917417	1.181159754	1.143156327	1.099950581	1.05329621	1.003028381	0.949845407	0.894555222	0.838260692	0.782132304	0.727877789	0.679694269	0.634766816	0.591947436	0.551966286	0.515154308	0.480716645	0.448288486	0.41911497	0.394275875	0.375539753	0.362879683	0.354541326	0.348650218
0.155749339	0.208714584	0.345481878	0.616758612	0.834933786	0.93868668	0.96335551	0.945877562	0.925785917	0.908421201	0.896440368	0.894329029	0.904882785	0.93115215	0.967240308	1.009006191	1.047497829	1.079258794	1.104162415	1.124363763	1.141561503	1.155967875	1.167231418	1.174655123	1.177833234	1.176317708	1.16891136	1.158021222	1.144197225	1.126808659	1.106985828	1.085732277	1.063112556	1.038967283	1.012775739	0.984952911	0.955338332	0.924323376	0.892716364	0.86115254	0.829912654	0.799042922	0.768694705	0.739142689	0.710502195	0.68304345	0.657234299	0.63314171	0.610956817	0.590849077
0.126654994	0.256115182	0.41104612	0.518971409	0.528187665	0.484013863	0.436018426	0.401042816	0.380036769	0.358368366	0.352375594	0.380145722	0.446554439	0.531119713	0.612144268	0.687561545	0.749636558	0.800838683	0.830915373	0.84837979	0.857204055	0.852839889	0.839226821	0.81861254	0.793465285	0.771227496	0.750561875	0.727516731	0.696257501	0.659878625	0.620740779	0.58205998	0.545075073	0.511762226	0.484527325	0.465673244	0.45605119	0.452043688	0.45113014	0.450292866	0.446118496	0.439564194	0.435419756	0.434809344	0.435797513	0.43936284	0.451886019	0.468575458	0.483602009	0.495439649
0.039719309	0.082225369	0.165771681	0.24524945	0.273321486	0.27994664	0.281366333	0.28649946	0.294228127	0.296165854	0.292995443	0.286836054	0.278784319	0.271848634	0.282176036	0.31313729	0.358408364	0.40537101	0.447811938	0.486527224	0.521070065	0.547635023	0.567156383	0.579540615	0.584370877	0.583723572	0.579298932	0.571483414	0.559409155	0.542696417	0.520916397	0.495297928	0.466983846	0.43650126	0.40447907	0.371960952	0.340525262	0.31131791	0.284571919	0.260258173	0.238593532	0.219607324	0.203336951	0.189588698	0.178119345	0.16863244	0.160888178	0.154674039	0.149797617	0.146109032
0.048409469	0.062486845	0.113739947	0.297201031	0.480850766	0.561311937	0.577789811	0.560174169	0.537633284	0.519833224	0.504881145	0.492689968	0.48350354	0.477195076	0.457155387	0.441360053	0.420344126	0.401989574	0.388132361	0.383784425	0.387589303	0.394301795	0.401855984	0.41162638	0.419737236	0.426744919	0.431940857	0.436296213	0.434638607	0.433025376	0.431102858	0.425279094	0.415714006	0.409207337	0.401776353	0.394247757	0.381123032	0.367601219	0.35692554	0.347796262	0.338483949	0.329055605	0.319694325	0.310778811	0.301632937	0.292772702	0.284220581	0.275739405	0.267823519	0.262068183
0.016318683	0.022305705	0.069178877	0.149776651	0.20948166	0.234526592	0.240530086	0.240486832	0.244801814	0.263007639	0.278589222	0.284848887	0.28717605	0.289124105	0.291510288	0.293091714	0.29321176	0.292446029	0.291267982	0.288934929	0.283272948	0.276367072	0.268785484	0.260168272	0.250200917	0.239563276	0.229095765	0.219168242	0.215781102	0.231369038	0.270792837	0.315564706	0.35606296	0.389685904	0.413532055	0.426467977	0.434370243	0.439588347	0.443741413	0.44442851	0.442152357	0.443315023	0.448670851	0.459535453	0.47020402	0.480531312	0.49110268	0.502851306	0.515485538	0.52824437
0.079561023	0.094926741	0.157975967	0.295403957	0.413428032	0.473798934	0.494251388	0.498572208	0.501024491	0.504638613	0.511241416	0.521998894	0.540643462	0.565390018	0.599193442	0.642868865	0.694001559	0.748407444	0.801649946	0.8495674	0.891371525	0.925420656	0.952614919	0.970821486	0.980493233	0.979058825	0.969000214	0.95200162	0.930422404	0.905995934	0.877876101	0.847609826	0.815436173	0.782219599	0.74865441	0.715155486	0.682300046	0.650494492	0.619714664	0.590118366	0.56192667	0.535534481	0.511126926	0.489260624	0.470164077	0.453976215	0.440631455	0.430194551	0.422751594	0.417889424
0.044154324	0.078523522	0.147383783	0.243175488	0.309521058	0.330000667	0.327055564	0.323347528	0.322448164	0.323383148	0.323433306	0.321512502	0.319287045	0.31946713	0.324416171	0.343261182	0.381684155	0.440189934	0.508012267	0.574659024	0.633707121	0.681906759	0.716523181	0.736696964	0.743230906	0.739856203	0.726035621	0.704516179	0.678219382	0.649050969	0.618563702	0.587883525	0.557193032	0.52764345	0.503799668	0.481436789	0.461587168	0.442732853	0.4225128	0.402493961	0.383560044	0.367426751	0.353266158	0.339650931	0.326242865	0.312907972	0.299785988	0.287863065	0.277269768	0.269346252
0.072918122	0.088585576	0.129609764	0.307368398	0.467307763	0.529565081	0.543221399	0.533657716	0.516930604	0.498624073	0.478718422	0.467245779	0.487876444	0.548242661	0.647118179	0.765323095	0.875701337	0.961985934	1.023821346	1.065956987	1.090681731	1.102044064	1.106357101	1.10193755	1.088878971	1.067380805	1.038841984	1.004572781	0.966776065	0.92710613	0.887619315	0.853509338	0.824331679	0.796618138	0.769702612	0.742430621	0.716112478	0.690372571	0.664635852	0.639356198	0.614970097	0.592239248	0.571668184	0.553646548	0.538353297	0.525720458	0.515654588	0.508027513	0.502652999	0.499173028
0.143376737	0.154956247	0.167434678	0.192779399	0.218391468	0.238717809	0.264028897	0.281085493	0.29800653	0.312282738	0.327586046	0.338987907	0.346669292	0.353133678	0.357692476	0.35947589	0.358610486	0.354765915	0.348698155	0.342022735	0.338443897	0.335783765	0.335454486	0.338939453	0.345726278	0.355578564	0.36824815	0.382731203	0.397506375	0.411999535	0.425664434	0.43867299	0.450497675	0.460623432	0.469003421	0.475368805	0.479677159	0.482021139	0.483931019	0.486092538	0.48871217	0.491711562	0.495306454	0.498614754	0.501632466	0.504360475	0.506883476	0.509411611	0.512207683	0.515471424
0.166104597	0.146381152	0.186459031	0.271966376	0.348419636	0.381176782	0.380568469	0.372921757	0.367371836	0.367178242	0.371105836	0.373262639	0.374878162	0.376696755	0.380613203	0.389126458	0.403348266	0.425638817	0.450175488	0.475037796	0.49937191	0.522765951	0.542136634	0.55620706	0.564312331	0.567723481	0.56701422	0.563634958	0.558817303	0.554021502	0.551855458	0.554330242	0.560569007	0.570472905	0.584016378	0.599652805	0.618638519	0.641603121	0.667522918	0.697316488	0.729482365	0.761917817	0.793251893	0.822911699	0.849436067	0.872040739	0.890358457	0.904834492	0.916301802	0.925430725
0.068967776	0.073900334	0.14024115	0.214841168	0.239222244	0.235571167	0.228485791	0.224495124	0.216733659	0.219761724	0.23337582	0.228783018	0.227073409	0.220999953	0.206880708	0.203512688	0.241899155	0.315681995	0.382825677	0.43961958	0.485593297	0.523723332	0.546249289	0.563295363	0.570433443	0.568327935	0.563555554	0.557201204	0.548538466	0.538693524	0.530517214	0.524136451	0.517055955	0.511082096	0.505452122	0.499358404	0.492543059	0.484744606	0.475642578	0.465080228	0.453114853	0.442688553	0.43449147	0.434070684	0.427234961	0.42800132	0.430441933	0.439344073	0.43809133	0.444502293
0.229570413	0.301162465	0.391022296	0.457304501	0.481335081	0.48256733	0.478478134	0.473781146	0.466060215	0.454722675	0.443943442	0.460267106	0.51773064	0.616510809	0.732920503	0.845700106	0.943218624	1.019092902	1.07170156	1.10403345	1.119435088	1.122597177	1.118402884	1.107336862	1.090326792	1.07213541	1.051451464	1.024620044	0.99115553	0.952187684	0.908430427	0.86013806	0.807891684	0.752819528	0.696368081	0.641277549	0.588842489	0.540552873	0.494980639	0.45216798	0.412355917	0.376023578	0.344717449	0.315036472	0.287457437	0.264735553	0.247678106	0.233594074	0.220620149	0.20995273
0.1018173	0.09896342	0.110464348	0.176922055	0.244514201	0.283041642	0.293166464	0.294559295	0.292008248	0.28997847	0.290464853	0.298297689	0.316925213	0.349253206	0.395940359	0.455370851	0.522720753	0.593697932	0.666281937	0.736003517	0.794353119	0.843508848	0.881534769	0.906065951	0.91844898	0.917073678	0.907893533	0.892594478	0.872691214	0.848827529	0.821729042	0.792855524	0.765666039	0.740246321	0.715393657	0.688375661	0.66536159	0.640625361	0.614856974	0.588665748	0.561795745	0.53407873	0.505961862	0.478741958	0.456841851	0.440294057	0.433660281	0.435363718	0.434629688	0.431342931
0.158982702	0.133655464	0.254653378	0.432994234	0.54940771	0.594712699	0.60427137	0.600306705	0.596288368	0.592957435	0.589336776	0.585072675	0.580735046	0.578831831	0.581995438	0.582183887	0.57929997	0.575211546	0.571009847	0.566507157	0.561358705	0.555180718	0.547820799	0.539242965	0.531337333	0.525523189	0.520692819	0.514825457	0.509158448	0.504497015	0.501317222	0.496749927	0.491525244	0.486180253	0.480923114	0.47663039	0.474787309	0.471776494	0.47113167	0.474504338	0.476092894	0.475767902	0.475374669	0.474896766	0.473935866	0.472278017	0.46971944	0.466242374	0.461768971	0.456389441
0.103158288	0.108602706	0.198721927	0.437254187	0.632016142	0.704263731	0.700067295	0.691040154	0.690949196	0.693759635	0.697542443	0.695001992	0.689026196	0.678563663	0.666328294	0.653526838	0.639825586	0.627103939	0.614662618	0.605284158	0.600739798	0.594424583	0.587847107	0.581736798	0.576834564	0.575177836	0.575482828	0.577414158	0.578372614	0.578175622	0.576386039	0.572279509	0.565746584	0.557524698	0.548042982	0.537590485	0.526474044	0.516418756	0.506827203	0.498788418	0.492655705	0.488102879	0.484511885	0.481801806	0.478837241	0.476804052	0.47617804	0.476750796	0.477565886	0.477467948
0.233944693	0.223115125	0.209824043	0.273117849	0.368925607	0.418335721	0.4364616	0.431922686	0.424955048	0.413512631	0.404105431	0.396289298	0.387432258	0.379955858	0.37748575	0.380539312	0.38027554	0.39780755	0.444233932	0.488872825	0.520624098	0.546095616	0.565135744	0.578193241	0.585656224	0.588488425	0.586434776	0.582014379	0.573896313	0.563392617	0.551592681	0.53718908	0.522491495	0.507579995	0.492435595	0.477427586	0.462608358	0.448118171	0.435202574	0.430640136	0.428888448	0.426996079	0.425360584	0.425457305	0.424728841	0.425407748	0.429322444	0.434440192	0.439413038	0.453975142
0.091303386	0.134169946	0.207576866	0.361449073	0.483024005	0.555289596	0.598334922	0.617057848	0.619487162	0.614319475	0.600384707	0.577320475	0.551266314	0.52862645	0.513141388	0.509371416	0.525590692	0.565158478	0.626016514	0.697742419	0.769121342	0.831707107	0.881771825	0.917113574	0.939361533	0.947719417	0.944484299	0.929204258	0.907406895	0.879075696	0.84499267	0.808392969	0.770794488	0.732613481	0.694304283	0.658151265	0.626394785	0.600229264	0.578941888	0.563799119	0.55207728	0.541815479	0.532815993	0.526329745	0.522999268	0.521537818	0.520382219	0.519673786	0.519850704	0.522487179
0.134822927	0.130360953	0.15321338	0.204348922	0.255105689	0.275884248	0.275936695	0.271321239	0.266714138	0.263577374	0.26121835	0.281689531	0.329719531	0.419727671	0.518292558	0.620342742	0.700238015	0.776526334	0.849322372	0.912951291	0.962089458	0.998877606	1.023833612	1.038036846	1.042825512	1.035368386	1.018556089	0.993784907	0.962828368	0.927522545	0.889588601	0.850498779	0.811575823	0.774179385	0.742266048	0.730314107	0.707741641	0.681389776	0.654739393	0.628742166	0.610571953	0.600342717	0.599416457	0.605520779	0.613985781	0.624211968	0.636735585	0.65260751	0.673223977	0.696610158
0.130319316	0.145351481	0.15979467	0.199463635	0.258320019	0.281910856	0.285773372	0.282232443	0.277957468	0.276082697	0.27512662	0.274674806	0.273957406	0.272879209	0.271595311	0.270322651	0.269354993	0.268913964	0.269632677	0.271085462	0.271885407	0.272026213	0.27317812	0.275304587	0.277214949	0.279137554	0.280779055	0.282135131	0.283302831	0.284396258	0.285401811	0.288171834	0.294163934	0.298563497	0.305274947	0.323881146	0.351405292	0.375982255	0.393530759	0.403712701	0.409864537	0.413582157	0.417845416	0.430237146	0.440067248	0.445716971	0.448295493	0.44874729	0.447702359	0.445650773
0.051197488	0.065553065	0.109925929	0.185273906	0.246145992	0.272167413	0.279903731	0.28032421	0.281994806	0.283796188	0.284615942	0.283832533	0.27945582	0.272213939	0.26335058	0.253563913	0.245994848	0.244823402	0.251340834	0.263750398	0.27840938	0.291289573	0.301562834	0.309313407	0.314084401	0.316421108	0.315863248	0.316137497	0.319234164	0.319258967	0.318445116	0.313104395	0.303626032	0.293871762	0.288416625	0.283323592	0.277061848	0.269043691	0.260022158	0.250410915	0.241157345	0.234400162	0.230562505	0.22979432	0.228284973	0.227751543	0.228635391	0.231055648	0.234755311	0.239403112
0.148875948	0.182026596	0.25819368	0.365690817	0.451249106	0.529362262	0.575981903	0.606700322	0.624615697	0.638597091	0.648464892	0.651990919	0.64805491	0.637295413	0.620542503	0.602279031	0.587264928	0.580983283	0.585721308	0.600683562	0.623270273	0.649827308	0.67477283	0.692332192	0.700891341	0.700637852	0.693479069	0.68209586	0.666787767	0.648647249	0.628273128	0.606056993	0.583702915	0.563701641	0.541962279	0.518925356	0.500295226	0.4825328	0.463422552	0.443340922	0.423428525	0.405692882	0.390903079	0.377989761	0.367409605	0.359108783	0.352488965	0.346902466	0.342898805	0.339978853
0.388767605	0.398103088	0.403868155	0.412196084	0.420141264	0.426568517	0.432810718	0.440009202	0.446450904	0.452353117	0.456830608	0.458693836	0.460800227	0.468366749	0.472390471	0.468758338	0.461058505	0.451236223	0.440159392	0.428327214	0.416240267	0.403778233	0.39152718	0.382199663	0.376309014	0.3723999	0.371503005	0.372627763	0.375971036	0.380738778	0.384810833	0.388282541	0.391328498	0.39390321	0.395824186	0.396994299	0.397363355	0.397036482	0.39607656	0.394606584	0.392641507	0.390383282	0.388141122	0.385772795	0.383375739	0.381037515	0.378744895	0.376515003	0.374586455	0.372961988
0.310751599	0.330564639	0.35907762	0.409671889	0.460184582	0.512617609	0.514832452	0.537231623	0.554623291	0.552913143	0.5354961	0.517552893	0.513201304	0.529700064	0.582249278	0.66859943	0.772865717	0.87077139	0.946734852	1.010558832	1.063682575	1.102229221	1.12870008	1.143970751	1.156186748	1.15250378	1.135373578	1.111207403	1.079454414	1.033473957	0.986751118	0.93710926	0.8847122	0.835781746	0.785889665	0.737841583	0.696088134	0.658068641	0.617409782	0.582044817	0.547365293	0.514647191	0.48267175	0.454891157	0.434325535	0.427446864	0.429698734	0.433684564	0.438944831	0.447044144
0.046945293	0.052962639	0.131119717	0.346109343	0.544596409	0.637361972	0.65605771	0.649295225	0.631338109	0.638304519	0.648176296	0.633073027	0.615516418	0.606776941	0.615289662	0.636962682	0.668365167	0.703763581	0.738814294	0.76949438	0.792931619	0.806941027	0.811378855	0.80632618	0.792723442	0.772357053	0.74587734	0.713146033	0.675495016	0.635221846	0.592984355	0.54966937	0.506467572	0.464368618	0.423684198	0.386062765	0.35407913	0.326071941	0.300383011	0.282953436	0.280580226	0.284855808	0.285544271	0.299652645	0.3145286	0.320075889	0.317978134	0.3127573	0.307738791	0.303557221
0.110686327	0.200170455	0.318030508	0.39905609	0.43794127	0.446713829	0.439911205	0.422621096	0.400294623	0.376762029	0.363582896	0.391711372	0.456701952	0.583893908	0.705034801	0.812749	0.905076368	0.980463997	1.040105281	1.084674534	1.117422536	1.141310959	1.153303761	1.156497924	1.160613016	1.159896144	1.153367299	1.134298046	1.105355417	1.070989588	1.033751847	0.992081663	0.94661387	0.894277104	0.845743842	0.795668772	0.744465554	0.69839441	0.658399717	0.619214127	0.581696013	0.548963112	0.51922389	0.488217879	0.456740085	0.426686708	0.399014087	0.373506758	0.350134327	0.331844083
[truncated: 50 more columns]
