# Supplementary material for: Tibiofemoral contact force differences between flat flexible and stable supportive walking shoes in people with varus-malaligned medial knee osteoarthritis: A randomized cross-over study
Source: PLoS One. 2022 Jun 2;17(6):e0269331. doi: 10.1371/journal.pone.0269331 (PMC9162314; doi:10.1371/journal.pone.0269331)
Supplement: S3 File — (CSV) [file pone.0269331.s005.csv]

Flat
0.123797919	0.124416042	0.211115604	0.303738939	0.394163255	0.472806901	0.584924336	0.671127685	0.696256829	0.701701226	0.726616663	0.767798987	0.813758085	0.848071039	0.864506633	0.86949181	0.870306863	0.871975344	0.873959866	0.879918135	0.878495257	0.870571666	0.850735835	0.825052377	0.795830399	0.766503479	0.73962806	0.715638345	0.692420478	0.669640231	0.647939236	0.627644154	0.610075928	0.594788862	0.582220468	0.572756161	0.565932006	0.561339049	0.558031297	0.554949165	0.551433608	0.547296437	0.542641489	0.538342379	0.535099591	0.53270724	0.529605696	0.52340754	0.514761331	0.506346445
0.358180937	0.367908151	0.445069352	0.523013285	0.58528025	0.636184035	0.7426127	0.879977178	1.008920679	1.102249674	1.150818034	1.168333873	1.17228065	1.170801265	1.166491339	1.168098905	1.172767138	1.176882553	1.179406833	1.180538851	1.174266807	1.157264038	1.117019756	1.064731804	1.02016891	0.97074902	0.916053901	0.866733761	0.820887403	0.777590232	0.736416963	0.696906013	0.659736526	0.625760949	0.595840972	0.570386116	0.549527865	0.531328085	0.536069488	0.545611472	0.545661436	0.526483372	0.513235827	0.505039606	0.499967286	0.496760876	0.49418061	0.492258674	0.49092036	0.49094271
0.141831396	0.00775674	0.14428168	0.344095209	0.385587257	0.385069911	0.432212126	0.510329281	0.621396544	0.754780652	0.887122113	0.990708658	1.05504511	1.099570677	1.145321019	1.195135437	1.245398706	1.288880325	1.322574245	1.347697449	1.366662213	1.381247621	1.391911019	1.401524155	1.404995955	1.40442652	1.398931855	1.388223679	1.370634175	1.349257189	1.324574585	1.304548134	1.290947188	1.273318606	1.248170478	1.219719635	1.18739404	1.153263517	1.120978343	1.090831573	1.061111764	1.034831793	1.011107197	0.988488556	0.968384221	0.950944771	0.937550606	0.925685857	0.918217677	0.914501721
0.076895017	-0.003138864	0.124491247	0.228355822	0.132393657	0.007702284	-0.043001882	-0.013527345	0.067925519	0.156772873	0.241511203	0.30936275	0.350580526	0.369718063	0.375687438	0.378807628	0.381362679	0.385468453	0.39081902	0.397752554	0.408683195	0.423886943	0.443132489	0.465010323	0.488862959	0.513801823	0.538533346	0.561769485	0.583578438	0.602571541	0.618630589	0.631636851	0.641951216	0.64927846	0.653773515	0.655979492	0.657074049	0.658060971	0.659577464	0.662498994	0.667113885	0.673166522	0.681080904	0.690712299	0.701869581	0.714411143	0.728312575	0.743292327	0.759779262	0.777220703
0.162580817	0.199287895	0.262182505	0.320477662	0.376570491	0.425482573	0.504379799	0.586954596	0.643333333	0.666498672	0.675065998	0.679946533	0.687109184	0.699374115	0.713251749	0.727345205	0.736704002	0.741756606	0.741922025	0.740730299	0.750471585	0.757572892	0.76558894	0.772832175	0.782385262	0.790478251	0.800002871	0.808675398	0.814918778	0.820988876	0.82784414	0.834336825	0.839724227	0.841203671	0.838356135	0.831641702	0.820311961	0.806801488	0.793028189	0.779818073	0.76908824	0.762858514	0.761347993	0.759297773	0.761945715	0.761529685	0.758307999	0.752485932	0.748772608	0.751635435
0.03929809	0.061077123	0.108027168	0.146577581	0.199701372	0.27966387	0.401935456	0.536162929	0.670819873	0.802140708	0.936454895	1.064524769	1.156583043	1.210039472	1.240953998	1.263107584	1.280365235	1.296765653	1.311458689	1.325694643	1.340321531	1.355356907	1.370370039	1.383492562	1.39292671	1.398590741	1.400859383	1.398365735	1.391627761	1.381425528	1.369056209	1.354660723	1.338410865	1.32030928	1.300540925	1.280377247	1.260259297	1.240574795	1.221354599	1.201820156	1.182029749	1.162130197	1.142322648	1.12323755	1.105227908	1.088552727	1.073339756	1.059646133	1.047531139	1.037090486
0.078933316	0.077360111	0.231770691	0.512978456	0.689469695	0.709023816	0.703754851	0.736771914	0.834926447	0.96265996	1.092892503	1.218697821	1.336644364	1.44908893	1.553697089	1.640584277	1.708097216	1.765396724	1.813591459	1.853624094	1.884045571	1.910101898	1.930797689	1.940432692	1.944014385	1.934517407	1.91172374	1.884651378	1.849986856	1.809290745	1.763400027	1.719061254	1.68093625	1.634546675	1.584021137	1.531190677	1.484459487	1.444723398	1.402616658	1.360182598	1.320390933	1.283313468	1.249851725	1.219814614	1.192994629	1.169329356	1.147972979	1.12919156	1.113162666	1.10015264
0.047611906	0.039253975	0.058355088	0.060098959	0.012992818	-0.042717923	-0.045122813	-0.005193075	0.053779399	0.117680643	0.182214756	0.247031861	0.311416126	0.366818305	0.417788263	0.468933781	0.516876928	0.562184897	0.605315613	0.64389928	0.675019567	0.700064411	0.718681562	0.729646292	0.738492166	0.745260066	0.749090741	0.743482572	0.723959278	0.695212356	0.661673027	0.624889112	0.589393193	0.554877621	0.523470981	0.498521928	0.478203691	0.461625028	0.447786698	0.435429339	0.423876351	0.41294112	0.39969508	0.384198914	0.367102112	0.352070904	0.337276235	0.322437491	0.307710001	0.293382344
0.151005379	0.057523213	0.123863903	0.208551424	0.171264495	0.122319127	0.138442142	0.202513214	0.292885936	0.391576205	0.488484646	0.576326711	0.654225739	0.720809406	0.773818495	0.812537619	0.83765556	0.851507747	0.855535869	0.851895101	0.840651157	0.823185206	0.802710575	0.776149256	0.748121279	0.719101639	0.689378183	0.659165526	0.629339303	0.600107489	0.572302329	0.546408355	0.522824765	0.502042445	0.483573054	0.467710535	0.454578303	0.443938039	0.435772978	0.42955084	0.425554182	0.423357201	0.422489284	0.422680482	0.423555959	0.42571618	0.429350766	0.434516969	0.441069004	0.449107181
0.071854687	0.076354253	0.228213333	0.382879074	0.441466811	0.458159919	0.483424437	0.533754985	0.60218222	0.685675257	0.780473012	0.883253306	0.982471155	1.075720412	1.16506299	1.250548757	1.327779632	1.394539912	1.450428275	1.496871579	1.535799972	1.570010388	1.594768704	1.610837113	1.622277058	1.627857233	1.633690241	1.63357681	1.620588066	1.602134367	1.579099637	1.552371785	1.522268161	1.489797927	1.458103737	1.423156854	1.386061116	1.349262035	1.314121916	1.280135099	1.248625172	1.219294028	1.190775104	1.161876514	1.132061886	1.10343823	1.076483184	1.052350371	1.031078152	1.012465063
0.099227488	0.058442342	0.149604419	0.250464491	0.225540708	0.149313847	0.1034694	0.099010633	0.138682292	0.200911051	0.259287909	0.298043256	0.30696198	0.292916158	0.271405071	0.252757227	0.242025161	0.240016946	0.246423408	0.254970373	0.26320473	0.271030395	0.278414568	0.290295385	0.306269447	0.31233098	0.312585667	0.310776321	0.306696729	0.302132662	0.296754702	0.290638458	0.283590823	0.275388452	0.26525372	0.25335104	0.239173099	0.222835309	0.204940314	0.186444338	0.168120747	0.1502831	0.133349747	0.117174848	0.101631417	0.086450817	0.071469525	0.056912284	0.042978713	0.029229473
0.134087745	0.018118486	0.1705136	0.455349852	0.625226191	0.692384292	0.726893421	0.778175731	0.843094278	0.929943463	1.021952443	1.10956892	1.189158588	1.261086656	1.328895743	1.389884204	1.448204471	1.504832832	1.559457585	1.611573791	1.662025076	1.70620137	1.745047227	1.777539113	1.798003294	1.806516828	1.804218522	1.793543969	1.777694447	1.758350721	1.737426074	1.714579994	1.689382471	1.661760059	1.631866258	1.600600784	1.568711783	1.53708424	1.506817055	1.479686453	1.454079963	1.43158311	1.410397344	1.390143458	1.370457821	1.351369707	1.33294389	1.314798819	1.296434581	1.278145177
0.106579674	0.033319861	0.154831671	0.300800117	0.395246212	0.417896616	0.451513461	0.523470342	0.61839764	0.71102114	0.795704456	0.870575614	0.935765229	0.990889399	1.03588003	1.067228536	1.088289947	1.101103694	1.110124454	1.116801316	1.122096584	1.125230141	1.126961826	1.127218789	1.12606601	1.122284793	1.116879198	1.108394666	1.098487372	1.086966893	1.07104416	1.053958385	1.03515855	1.012834832	0.988096972	0.961581192	0.93314495	0.901794346	0.867499692	0.830698657	0.792893162	0.75533869	0.718730453	0.683293445	0.651156562	0.616705566	0.580734466	0.544377433	0.514159826	0.481391712
0.208033209	0.21772756	0.300922941	0.421941297	0.464369237	0.470809835	0.474256165	0.51862851	0.60259373	0.705468772	0.820540871	0.944967445	1.069881349	1.186283213	1.287211324	1.365835927	1.438469718	1.508409544	1.566733569	1.623896103	1.673914326	1.713717726	1.747313576	1.772815646	1.796752155	1.817492864	1.83536715	1.849438995	1.859323444	1.869063235	1.868579539	1.869348272	1.862307122	1.855579381	1.849388477	1.83936881	1.82628608	1.813480959	1.798868814	1.786334231	1.778359428	1.764160362	1.754053099	1.742021842	1.71830578	1.693714886	1.664512419	1.63146488	1.599040926	1.570297072
0.494254254	0.294889507	0.277247576	0.270511334	0.314115408	0.388024946	0.484937335	0.600058408	0.722936574	0.82134356	0.860795595	0.859832537	0.845420842	0.837387028	0.838615666	0.842412073	0.846892745	0.849901413	0.850174498	0.845333232	0.841449021	0.836825101	0.831407766	0.826351102	0.822627186	0.823012651	0.819363727	0.805477644	0.787261424	0.768282179	0.749612181	0.731975825	0.716003693	0.701589702	0.687687444	0.674933259	0.663335831	0.652950308	0.643160218	0.634353763	0.626183769	0.618468898	0.6117941	0.606525529	0.602992168	0.601217436	0.601290324	0.603175487	0.606719266	0.611927712
0.449194665	0.353020891	0.443341563	0.55323741	0.597053487	0.617152811	0.653381613	0.714060236	0.783774	0.858726897	0.92798481	0.98489719	1.027735734	1.056491604	1.069410194	1.0771857	1.071597797	1.068165817	1.06211707	1.050486539	1.037297836	1.023042806	1.010164913	0.999484166	0.993354145	1.002613915	1.005344198	0.999007392	0.992010038	0.985434676	0.980013081	0.975208769	0.970110089	0.96422247	0.956884484	0.947523437	0.933849565	0.917236515	0.899006658	0.880046365	0.861888313	0.851364659	0.845180446	0.840255903	0.835756537	0.831601999	0.826969307	0.8211823	0.813816697	0.805244872
0.249256661	0.101002568	0.328331566	0.487189804	0.490170612	0.477350689	0.513038024	0.588830798	0.682031262	0.765395103	0.826902936	0.865864726	0.884830615	0.888340563	0.882041448	0.868068476	0.853095339	0.840148822	0.831550363	0.828506269	0.829791028	0.834502776	0.839260349	0.841476802	0.839834555	0.833790937	0.824478343	0.812672967	0.79887267	0.785311892	0.771821605	0.760756652	0.751444662	0.743353787	0.735877706	0.728697463	0.721709098	0.714402643	0.706462653	0.697765921	0.688039401	0.677324434	0.665948415	0.653871468	0.643432398	0.635842764	0.629254344	0.623173258	0.620459158	0.619242627
0.326187313	0.224899199	0.402119696	0.809175473	1.097397346	1.093716322	1.054507356	1.064107228	1.131603635	1.221921097	1.310080701	1.392799379	1.470484509	1.546949588	1.622734985	1.697152033	1.768759256	1.831750278	1.886935303	1.934478024	1.973128935	2.002812901	2.022893764	2.033460623	2.035848361	2.030590537	2.017632934	2.000145056	1.977272308	1.95011202	1.916657745	1.878458618	1.837455837	1.794624385	1.75075851	1.705864524	1.660066449	1.613796216	1.567120498	1.518890205	1.469979538	1.420822776	1.372374361	1.326155761	1.28387204	1.245899701	1.212248285	1.182836164	1.157378407	1.135710166
0.995924225	0.820439846	0.859973687	0.95634131	1.102637013	1.10819441	1.129150327	1.192840422	1.301983168	1.420454347	1.535428315	1.651928608	1.763927803	1.847907629	1.913435121	1.955502012	1.994917015	2.035530552	2.07193651	2.104329693	2.132843733	2.157395651	2.177259658	2.191604161	2.200850514	2.204591552	2.200968284	2.192362659	2.179342787	2.161427237	2.140451012	2.115956736	2.087673686	2.054028978	2.023697703	1.994883973	1.965773818	1.940034376	1.910641481	1.877391928	1.851551762	1.835218133	1.824541356	1.811672144	1.814181778	1.800098212	1.788848203	1.785905874	1.789102766	1.784795424
0.031707666	0.008548665	0.115345315	0.243649012	0.262314917	0.289269987	0.350599944	0.46429553	0.581483329	0.703240568	0.816096972	0.911316844	0.994162611	1.061651848	1.099873669	1.111727046	1.106602894	1.088590877	1.061940801	1.031576757	1.00209046	0.974327646	0.950737867	0.932304223	0.915200362	0.901707389	0.890334461	0.879656278	0.868824616	0.85704028	0.843573514	0.828284194	0.808212804	0.78476371	0.756346113	0.725809561	0.693685247	0.663101134	0.633800245	0.604294593	0.57585303	0.549846727	0.526125329	0.504935875	0.485187834	0.466174075	0.44786828	0.431199875	0.416182132	0.402384875
0.307592353	0.22023961	0.25887966	0.329308354	0.399703336	0.446215946	0.517982331	0.631763372	0.765518264	0.869924253	0.997807789	1.095174414	1.140820567	1.162023828	1.19194242	1.230025504	1.266008742	1.293372867	1.312081454	1.328487353	1.340684519	1.341520652	1.34085007	1.336254975	1.325475515	1.305487714	1.281677169	1.249371379	1.220630734	1.193125746	1.16792565	1.145545172	1.126223563	1.109655551	1.09513401	1.080245342	1.05842732	1.022075134	0.978516141	0.938723221	0.905169504	0.875731478	0.849009889	0.823466895	0.803629474	0.791846514	0.794009006	0.789336651	0.78085257	0.768949895
0.86270265	0.75436736	0.785690166	0.85756743	0.938649977	0.942494834	0.969876234	1.021927811	1.094942679	1.17511563	1.251803215	1.325322558	1.394946459	1.462038438	1.526496633	1.587736811	1.645310817	1.698776165	1.747837884	1.792335404	1.832235414	1.86766095	1.89863008	1.92565687	1.948614409	1.966499357	1.978091713	1.981317695	1.981342245	1.979404644	1.975091622	1.970934691	1.964908726	1.956732549	1.945709582	1.932146419	1.927617277	1.918613672	1.902810359	1.894175279	1.896344503	1.905853197	1.890472202	1.873685056	1.858785122	1.846399708	1.837750152	1.831378896	1.825266799	1.820402925
0.256698612	0.271141156	0.392720752	0.57036941	0.697946935	0.755841631	0.803302298	0.866369456	0.945669638	1.033085796	1.12216017	1.209706696	1.294775083	1.377534314	1.445511101	1.492287682	1.521362655	1.541725414	1.55996227	1.576777134	1.593656275	1.605509523	1.610227696	1.608565829	1.603193046	1.598887149	1.587015848	1.566830918	1.545407079	1.524307715	1.497498556	1.471514413	1.446676521	1.422485317	1.398885418	1.376549173	1.353629348	1.331235027	1.310541629	1.292222323	1.27615006	1.262524618	1.251541142	1.24265003	1.235687405	1.230679482	1.227469755	1.225119094	1.223611847	1.222811231
0.126848118	0.030245958	0.131570134	0.201861038	0.214806615	0.251808799	0.333366491	0.442070995	0.562506576	0.685046584	0.806597266	0.926609607	1.044584885	1.154871666	1.254042061	1.33781267	1.406777767	1.463275337	1.510918687	1.55184754	1.587046368	1.616225954	1.639847246	1.65786393	1.670823978	1.67767561	1.682446017	1.680260593	1.672882309	1.667640603	1.660575533	1.644431546	1.625386992	1.60089602	1.574021612	1.545288034	1.515281761	1.484687373	1.454215957	1.424535777	1.396143612	1.369479289	1.344867474	1.323076949	1.303753914	1.288125316	1.276151723	1.267935404	1.262426715	1.259112688
0.263104501	-0.105695912	-0.068920542	-0.022975471	0.039011896	0.114605034	0.199031397	0.286945002	0.378966095	0.468925841	0.551351258	0.629698575	0.699846555	0.758769056	0.81340795	0.866924333	0.918032407	0.966725146	1.013384487	1.058813927	1.103505368	1.147558025	1.189785364	1.232678083	1.274893617	1.314279458	1.352331387	1.387602186	1.418952397	1.446790444	1.470639535	1.490176744	1.50506763	1.514749428	1.518964904	1.518476042	1.513471441	1.504503911	1.492202316	1.476932257	1.458839571	1.43877799	1.414184963	1.385715254	1.356386566	1.327782741	1.302399562	1.280868377	1.261563483	1.244027179
0.129780462	-0.144987763	-0.102608009	-0.030509428	0.059245945	0.169726485	0.321462322	0.44886486	0.642560644	0.864041153	1.092331057	1.323158393	1.513257224	1.641820225	1.751143819	1.827006612	1.904702755	1.970951983	2.008916154	2.041494855	2.069897246	2.076148987	2.075468598	2.072490598	2.069249096	2.06024615	2.049291397	2.033758893	2.010009465	1.984487947	1.960427967	1.93224979	1.89681342	1.863946598	1.830622863	1.801534177	1.771958951	1.73301241	1.690880335	1.657226876	1.628005668	1.599651989	1.573841549	1.563299865	1.549393236	1.539171633	1.537897477	1.541449371	1.549501466	1.559559725
0.077790009	0.14489087	0.362598145	0.666198446	0.834757949	0.864492879	0.895678814	0.949954638	1.022559507	1.105308846	1.198199916	1.290601527	1.368000524	1.427706052	1.469009482	1.496299305	1.514864925	1.525664331	1.532010169	1.533346917	1.533741347	1.532914041	1.530772433	1.525687088	1.5188657	1.508822029	1.495703372	1.47815989	1.457946681	1.43628773	1.432773019	1.429852246	1.400384759	1.350185026	1.29271175	1.230035867	1.164601291	1.106209452	1.054286407	1.006611583	0.961711838	0.920644109	0.883297028	0.849732904	0.819520247	0.792551594	0.768351108	0.746638122	0.72773817	0.711284472
0.112930485	-0.082348791	-0.010908285	0.035848078	0.10464093	0.214523628	0.376854028	0.568987151	0.766975337	0.979963583	1.168513109	1.288801762	1.365001259	1.414097888	1.447680365	1.471183134	1.486025581	1.496291746	1.502528389	1.501353758	1.495403347	1.486763507	1.469630895	1.442031863	1.407799067	1.363479439	1.325821172	1.295859219	1.271161588	1.248288586	1.22701634	1.206851233	1.184740939	1.160484823	1.14007304	1.115905018	1.089768525	1.061240207	1.031129135	0.995028984	0.95627999	0.919455303	0.88578578	0.8558716	0.828889582	0.804788284	0.782782776	0.761877634	0.749404785	0.736796294
Stable
0.113155816	0.064527448	0.116987671	0.174570877	0.182314272	0.169816878	0.180185133	0.221280686	0.292466816	0.382232114	0.503971536	0.635568381	0.72162621	0.771813987	0.819904038	0.876835228	0.940041873	0.987242613	1.012986731	1.021359443	1.023093124	1.022979363	1.020334497	1.018432346	1.00694497	0.994886412	0.978005813	0.961117185	0.943426721	0.924184614	0.903663128	0.881867276	0.859834736	0.839711304	0.822135177	0.806067023	0.790153948	0.774573936	0.759861468	0.745685825	0.730834597	0.714529909	0.695775683	0.679632827	0.668947541	0.663722401	0.662971753	0.666022659	0.670407996	0.674915132
0.254897197	0.204865577	0.259521396	0.256140727	0.209049447	0.200599363	0.265015039	0.379756733	0.507892933	0.63658713	0.765168908	0.877056717	0.962927807	1.023178711	1.061337281	1.084548675	1.100334758	1.115097631	1.13141036	1.144369017	1.155331085	1.158933346	1.154415425	1.1431967	1.123474328	1.099364163	1.073245134	1.045175906	1.014262655	0.975636112	0.924252381	0.87471368	0.834340289	0.805880093	0.783628608	0.764521002	0.74775622	0.733001734	0.720095536	0.708595555	0.698046081	0.688095467	0.678661989	0.669801074	0.661768844	0.654560106	0.648222049	0.643115845	0.638983527	0.635667234
0.446885785	0.274830826	0.453845886	0.708479571	0.748759007	0.716400811	0.731815845	0.777988764	0.869221988	0.979752691	1.100463385	1.23649612	1.370695581	1.483357827	1.569255905	1.633730425	1.682309272	1.720275153	1.748962272	1.769996748	1.784244061	1.790282979	1.784277945	1.767635107	1.7520014	1.73342166	1.714820791	1.695495838	1.674512098	1.651199885	1.625406802	1.596218196	1.56425762	1.529636251	1.493007699	1.455189746	1.416204136	1.375454391	1.32987975	1.283728787	1.239009392	1.196198463	1.156369319	1.121012373	1.090867177	1.065387635	1.044017961	1.025476411	1.008018925	0.992760573
0.135822889	0.006540848	0.095415088	0.155885929	0.034241968	-0.100936634	-0.163076541	-0.159662452	-0.110920548	-0.05155721	0.016272831	0.09105922	0.167223548	0.239599744	0.301357358	0.352364352	0.393711883	0.431841891	0.469097894	0.504923245	0.536942493	0.563879251	0.585847478	0.603667961	0.618574368	0.631246721	0.643042165	0.655951465	0.6670353	0.676175262	0.683524534	0.688910336	0.690705007	0.689273082	0.684450124	0.678947374	0.671545992	0.663491504	0.65629539	0.650297831	0.646112169	0.644087008	0.644879582	0.649027968	0.656220144	0.666341538	0.679314348	0.694274002	0.710896799	0.729358101
0.094284391	0.103285371	0.125585225	0.087959432	0.036571951	0.047651134	0.130395121	0.247209307	0.378248906	0.504134186	0.635861812	0.752273619	0.830699518	0.863782587	0.868647829	0.86451007	0.851894277	0.838390325	0.823547047	0.818040439	0.814242322	0.810814109	0.811966969	0.813358124	0.817085693	0.824019585	0.822926535	0.817206388	0.808595281	0.805189755	0.805215812	0.80713838	0.808887787	0.809695316	0.808026574	0.801157153	0.78753432	0.766714646	0.742778854	0.719092778	0.69876518	0.684361517	0.673570791	0.661321715	0.646547854	0.630261602	0.61087195	0.583117823	0.55284805	0.526452366
0.03120479	0.015147314	0.145364244	0.217670827	0.210322313	0.226791153	0.27402612	0.343801055	0.421993542	0.501936641	0.59117926	0.688489247	0.790841563	0.896974475	1.006238388	1.099776616	1.168130469	1.211138361	1.24073698	1.264427612	1.282261336	1.292824452	1.304878935	1.316517904	1.326498797	1.335004886	1.343319106	1.347492952	1.347870204	1.34489128	1.339738221	1.332902543	1.324415465	1.313933429	1.301746186	1.288226963	1.27367119	1.257662163	1.239586418	1.219604303	1.198279373	1.175814713	1.152341841	1.12810256	1.103585475	1.079224779	1.05554954	1.033128178	1.012460658	0.993818372
0.123873003	0.117434595	0.303678585	0.594946474	0.705629994	0.671135957	0.646313653	0.667370424	0.72745458	0.811599806	0.90157467	0.996939212	1.097696626	1.195899492	1.286468778	1.395121931	1.491173373	1.588883608	1.679372769	1.759267367	1.821968553	1.867973619	1.898760429	1.918200541	1.930332636	1.932431238	1.925201102	1.913596695	1.893856465	1.873024481	1.845331771	1.812744254	1.780476382	1.748905355	1.71236666	1.676242773	1.6407744	1.611925427	1.585046981	1.55710086	1.529196569	1.503616093	1.480220881	1.458774793	1.43899605	1.421602624	1.406048025	1.392346595	1.380725258	1.373595045
0.046694462	0.043791837	0.045653796	0.013000033	-0.054672346	-0.102567994	-0.114645478	-0.103314429	-0.076587549	-0.041919148	-0.013535613	0.021836099	0.072261494	0.132385235	0.197566343	0.265255142	0.33476284	0.404545758	0.472061596	0.534139616	0.589803128	0.641623799	0.687192236	0.725987432	0.758615893	0.785858416	0.807439023	0.822897149	0.834421863	0.835310882	0.816139136	0.768769177	0.710062368	0.651674868	0.599192893	0.556913071	0.525843304	0.500296446	0.478212654	0.458626552	0.444172935	0.433318494	0.419182959	0.40160505	0.379982559	0.360024562	0.341649491	0.323993766	0.306164533	0.288426009
0.149219729	0.065877883	0.121392364	0.161201901	0.09321563	0.017425909	-0.004259195	0.02575892	0.086564765	0.163657378	0.251835837	0.347475393	0.447018376	0.542983152	0.634283799	0.713914431	0.775953031	0.817769617	0.839564593	0.843964472	0.836330779	0.816266358	0.78682649	0.74987799	0.707113108	0.6615575	0.619625439	0.581490357	0.548055187	0.518444645	0.491992429	0.470529026	0.453119684	0.439905777	0.430146915	0.423124644	0.418461817	0.415568362	0.413953617	0.413718729	0.414973261	0.417753826	0.421816274	0.427008504	0.432679537	0.438406553	0.443785303	0.448930574	0.453563542	0.456985146
0.089870587	0.084585991	0.182522595	0.302415059	0.348336094	0.352282756	0.366190815	0.409877596	0.47355967	0.555021284	0.650256168	0.756367972	0.871408466	0.992570336	1.117903207	1.247088344	1.373043133	1.486310663	1.576058616	1.644599352	1.697145883	1.738195993	1.768590043	1.790548263	1.805837585	1.815233085	1.8164286	1.811481866	1.799523784	1.780745113	1.755268386	1.723424183	1.684841174	1.645104938	1.606406946	1.559975921	1.507018654	1.450353821	1.393821864	1.340831909	1.290527852	1.242766877	1.19613711	1.151741636	1.111585923	1.076323784	1.046392044	1.021745873	1.001450364	0.985664292
0.05448007	0.008752631	0.123224284	0.286458322	0.235912283	0.10635756	0.048818843	0.038297579	0.064238285	0.113162326	0.176726671	0.25586587	0.341372556	0.409351269	0.44664144	0.448016519	0.425869972	0.401605978	0.389737486	0.389422954	0.395365459	0.405852762	0.41469106	0.419852762	0.420936766	0.421185559	0.421068787	0.420522235	0.419791391	0.41832262	0.418538928	0.423258565	0.421313351	0.413019509	0.399398028	0.382264747	0.364445942	0.345192289	0.325355356	0.306404902	0.288057088	0.270290776	0.252750077	0.235376037	0.218073188	0.200918369	0.184132914	0.168151723	0.153148032	0.13858748
0.264363336	0.131197976	0.167803999	0.228539545	0.268674016	0.29332674	0.325907145	0.355794955	0.401186903	0.456066639	0.522570955	0.5922929	0.666242069	0.741779787	0.815585949	0.888494347	0.962189506	1.036239921	1.110089619	1.181066758	1.246621866	1.302161295	1.349275125	1.386433748	1.411319489	1.42594488	1.431757579	1.428851638	1.41810553	1.401556982	1.381517604	1.357686582	1.331124946	1.302442952	1.272769496	1.243045898	1.214425094	1.187602641	1.163123979	1.140063201	1.118088516	1.097249755	1.077730037	1.058930127	1.041579769	1.025475925	1.010539329	0.996664944	0.983658622	0.971326467
0.082941194	-0.0578592	0.068774776	0.2186191	0.29868505	0.307361451	0.32379255	0.391987551	0.4966491	0.621604846	0.74959266	0.873141851	0.993261341	1.106617712	1.211536129	1.306340193	1.386234243	1.449239658	1.487794658	1.50619299	1.507886314	1.496237978	1.470978178	1.436731299	1.398623649	1.357863237	1.316424696	1.275475617	1.23624003	1.196167822	1.15529569	1.111846535	1.063632106	1.011048065	0.954658727	0.893755312	0.82965611	0.761401615	0.689730882	0.617063192	0.543719836	0.472798053	0.407092625	0.348968325	0.299192312	0.259103333	0.228786729	0.207166054	0.19362978	0.185139529
0.230242351	0.176518167	0.277325451	0.307314562	0.244880658	0.203103446	0.197590576	0.21370032	0.23404214	0.282025565	0.348335063	0.426225126	0.565201631	0.697834087	0.833621998	1.018920699	1.200802688	1.341749984	1.439758212	1.528793428	1.611254777	1.688420005	1.741335261	1.802750256	1.841243831	1.869877291	1.901215673	1.923630561	1.939587716	1.951846137	1.964032458	1.969797573	1.967562513	1.963422099	1.955401179	1.943884325	1.930031626	1.914910563	1.899253508	1.883812159	1.869230113	1.855931226	1.840793803	1.8229504	1.800182471	1.785079735	1.765446516	1.746423829	1.725749701	1.716736564
0.429051453	0.247769171	0.234940277	0.199108131	0.179239597	0.203143797	0.2592293	0.332369566	0.417968137	0.513009062	0.614246795	0.727315437	0.825175837	0.889942519	0.912753658	0.907877449	0.891893238	0.87386629	0.859476961	0.851320746	0.848347505	0.849207688	0.848679545	0.846220376	0.84285663	0.845892639	0.847787196	0.843675979	0.835041422	0.824269648	0.811955046	0.799037571	0.78660931	0.775049252	0.764222641	0.754128218	0.743150704	0.731164195	0.716992879	0.702950231	0.689770707	0.678343156	0.669087019	0.659636232	0.653276666	0.649222483	0.644619783	0.638608522	0.633435614	0.630645821
0.398860311	0.326675829	0.421605905	0.541618809	0.590226879	0.599469056	0.608168907	0.641219142	0.688625878	0.74959879	0.820058096	0.895366751	0.967632185	1.032152078	1.085286591	1.125124501	1.151130114	1.164540939	1.167724259	1.158387879	1.139811103	1.121827405	1.100740946	1.078485365	1.059423207	1.042996927	1.032307157	1.021499321	1.011435845	1.002385661	0.994913129	0.991846844	0.991501935	0.994235021	0.991876419	0.989024574	0.988854242	0.981224597	0.973103385	0.964807651	0.957037405	0.95142892	0.948788742	0.949042209	0.951832428	0.951494033	0.948437758	0.938211651	0.92417262	0.916080891
0.292460275	0.132120633	0.317499632	0.389051298	0.329027251	0.265553979	0.253978329	0.282235284	0.338793184	0.407684636	0.482725477	0.558996951	0.63222183	0.700013786	0.757776547	0.797539351	0.827435629	0.85026374	0.86601404	0.874234311	0.877402385	0.876855219	0.874899339	0.872899905	0.872013374	0.870861545	0.867016751	0.860363009	0.853409541	0.846265526	0.839179909	0.830640509	0.824924639	0.821931591	0.821111835	0.822327975	0.824064054	0.821823114	0.821330366	0.817844114	0.807502742	0.795384533	0.784046638	0.771754252	0.758558996	0.745033854	0.731679847	0.718586583	0.7054165	0.692182807
0.294043382	0.198224644	0.450639713	0.862751141	0.973123498	0.869868402	0.795344453	0.798841014	0.829019108	0.860149666	0.888048782	0.912899731	0.947915273	0.990203796	1.042690046	1.10211535	1.16645	1.240227285	1.318459429	1.407686319	1.499020793	1.581502492	1.660887848	1.73484995	1.801812393	1.860401006	1.90681938	1.941168256	1.96232641	1.971752343	1.972619863	1.963633916	1.946753598	1.924161654	1.896576327	1.865131431	1.830799044	1.794432153	1.755418866	1.715199122	1.673133723	1.62960631	1.585290615	1.541199719	1.497721001	1.456060396	1.415404037	1.375593793	1.337335213	1.302025745
1.016415553	0.801270971	0.865956671	0.976123711	1.020708722	0.98783046	0.975096384	0.996133256	1.052732774	1.126131582	1.21817772	1.317986237	1.422803916	1.533863517	1.647187563	1.756873625	1.852662422	1.941836163	2.004671855	2.031826328	2.051858606	2.074939894	2.094317022	2.111250898	2.125153199	2.1356534	2.143482182	2.14764496	2.14652764	2.142640021	2.133934578	2.120712544	2.106107901	2.088127284	2.067890576	2.046473927	2.024445276	2.002496647	1.980743816	1.958464998	1.929672791	1.900816534	1.874851675	1.85223394	1.831065111	1.814328089	1.800367375	1.78683169	1.786521463	1.800942525
0.053033118	0.023657579	0.126806432	0.27058842	0.309502082	0.318307931	0.335512882	0.358503635	0.398067464	0.461258753	0.540075064	0.634245016	0.738496959	0.845176857	0.944219875	1.035435332	1.119269938	1.185119188	1.227579406	1.244149504	1.240914836	1.224990371	1.203129326	1.179258883	1.152867476	1.128028756	1.103792911	1.077248079	1.051927683	1.024131366	0.995077193	0.965775555	0.935188088	0.903238673	0.870791318	0.838829196	0.80606424	0.771360728	0.733737314	0.695269337	0.65474058	0.615220195	0.578585278	0.546159204	0.516037246	0.486740873	0.459285702	0.435252177	0.414583264	0.397151316
0.288493341	0.15958405	0.179852304	0.182726082	0.166883712	0.156810418	0.193269808	0.269163752	0.368832096	0.4857825	0.61860122	0.766312812	0.905549673	0.995441536	1.037397382	1.072983419	1.112370076	1.169094631	1.21499608	1.24627053	1.268305352	1.288294396	1.303495893	1.313893783	1.316316872	1.313429385	1.305738496	1.294704445	1.280474764	1.264062659	1.246192034	1.227728135	1.209140403	1.19051501	1.169654404	1.143538966	1.104307182	1.080194493	1.064734611	1.053482225	1.044747798	1.030068192	1.010243939	0.98442136	0.955855012	0.929221971	0.904640906	0.879926057	0.855635221	0.831390163
0.828503366	0.720417584	0.735787869	0.776308268	0.812619628	0.794436181	0.807203396	0.849061322	0.912268359	0.988297183	1.069270555	1.153647484	1.23993068	1.327286442	1.414517893	1.499754575	1.581262338	1.657612067	1.727560672	1.789409411	1.840610863	1.88433274	1.921678398	1.951430465	1.974088914	1.991664472	2.004763994	2.014343307	2.020940097	2.024790926	2.025569786	2.023160988	2.016399997	2.002525442	1.991154789	1.984123178	1.978682973	1.965897406	1.942418424	1.918221926	1.895662125	1.875125577	1.861183497	1.862610699	1.849365549	1.83450501	1.823420398	1.814851186	1.810120443	1.808870368
0.204273241	0.15660415	0.277618212	0.469641922	0.565251962	0.576598236	0.580835596	0.602161067	0.654769778	0.727849611	0.816530021	0.915591262	1.020201578	1.128396663	1.236823356	1.341776131	1.441131889	1.53070308	1.605829953	1.664533922	1.707547919	1.738069153	1.761513965	1.778263282	1.78688373	1.789750513	1.786203162	1.78167076	1.774539626	1.751155633	1.722107335	1.688147328	1.655073558	1.625149362	1.596026012	1.562798321	1.528990627	1.49715272	1.469166307	1.444864323	1.424625155	1.407833462	1.392602709	1.378019785	1.361818626	1.348810941	1.337317319	1.326782959	1.316841849	1.307428111
0.130610444	0.035485788	0.126861551	0.183549202	0.178281434	0.172066298	0.167749507	0.194274098	0.24264894	0.317075578	0.407840829	0.511350082	0.624661904	0.744183376	0.866224594	0.989234811	1.110313026	1.225956108	1.330626331	1.419167746	1.488762557	1.539271633	1.572370111	1.593043969	1.607538642	1.617979116	1.626386783	1.632006032	1.633919832	1.632309658	1.627653479	1.619874108	1.608855887	1.59328079	1.571234455	1.548220159	1.532991796	1.509324762	1.480478238	1.449843613	1.41897265	1.388329776	1.356814171	1.32420973	1.292655808	1.262059485	1.232869891	1.20586453	1.182266353	1.161429946
0.26730094	-0.09438053	-0.060542959	-0.017423479	0.025528347	0.073214045	0.12947954	0.195867657	0.267962292	0.348092749	0.432248451	0.520894104	0.61762697	0.719952813	0.815835521	0.90770141	1.00071785	1.090341942	1.173278128	1.248016746	1.314223342	1.371848388	1.422292421	1.467478778	1.505639612	1.536038425	1.560968249	1.579221419	1.592567165	1.599687953	1.599878988	1.596435821	1.589372247	1.578934013	1.565479316	1.54926612	1.530660532	1.509982742	1.487263826	1.462780463	1.436658024	1.409254165	1.380896715	1.35167653	1.322338624	1.293190313	1.264467928	1.236484355	1.209640093	1.184008755
0.172137907	-0.114947036	-0.087205914	-0.039408976	0.015329165	0.087131722	0.145928278	0.290888529	0.435385641	0.587920561	0.769523406	0.984759059	1.214987194	1.438525904	1.660004554	1.829979066	1.957979573	2.049665236	2.115917501	2.181231857	2.231364048	2.264513864	2.284633816	2.294069162	2.290246812	2.269744565	2.243660268	2.217392926	2.182423096	2.140433939	2.105789537	2.066379247	2.02762486	1.996180305	1.949416284	1.90794852	1.870756508	1.831295462	1.793769416	1.766819245	1.741203104	1.719440283	1.698280363	1.681049098	1.667065573	1.656865091	1.643090725	1.623666477	1.608865196	1.597936487
0.038600757	0.045558005	0.304369401	0.624923523	0.695181842	0.619992183	0.557834632	0.555958466	0.593635257	0.678624501	0.753737184	0.821352996	0.918365379	1.022387593	1.12030115	1.201791385	1.269343002	1.319987486	1.357433048	1.384429124	1.401770712	1.412138177	1.417363404	1.420716588	1.420811136	1.420211171	1.416039458	1.408539011	1.399364255	1.388772927	1.375455187	1.359582594	1.341163906	1.319872735	1.295582376	1.269781674	1.242598454	1.211381117	1.177586667	1.14212073	1.100039355	1.043971067	0.994600061	0.981361502	0.955127696	0.921231579	0.889225427	0.863929946	0.844127523	0.827661905
0.058494137	0.012507642	0.0912207	0.132095239	0.144498118	0.169746762	0.226974096	0.30753321	0.409913311	0.528777295	0.66808555	0.813545731	0.936622218	1.045979239	1.088564918	1.126911162	1.164434172	1.200802097	1.236125882	1.267835398	1.298771393	1.32347435	1.336751716	1.342376261	1.337944735	1.317217777	1.293983545	1.266523714	1.240689162	1.21519975	1.187899077	1.15719465	1.125829041	1.093926251	1.068962186	1.037679194	1.007348088	0.98104745	0.952218422	0.919024764	0.887422023	0.858061519	0.827127145	0.795766101	0.768745957	0.746272788	0.727148156	0.710806851	0.697477561	0.686404035
[truncated: 51 more columns]
