# Supplementary material for: Tibiofemoral contact force differences between flat flexible and stable supportive walking shoes in people with varus-malaligned medial knee osteoarthritis: A randomized cross-over study
Source: PLoS One. 2022 Jun 2;17(6):e0269331. doi: 10.1371/journal.pone.0269331 (PMC9162314; doi:10.1371/journal.pone.0269331)
Supplement: S4 File — (CSV) [file pone.0269331.s006.csv]

Group	Walking Speed	Peak MTCF	Loading stance impulse	Stance Impulse	Mean loading rate	Max loading rate
1	1.35863	2.28942	0.10320	0.76608	17.17848	24.67064
1	1.41005	2.27403	0.11452	0.81983	18.65313	25.16448
1	1.30686	2.39942	0.09122	0.85221	17.36849	38.07247
1	1.29403	1.68541	0.09100	0.82922	9.91101	35.00047
1	1.45140	1.59668	0.07868	0.65651	11.74565	18.66499
1	1.22747	2.14078	0.07705	0.82606	12.94666	23.32450
1	1.34530	2.52536	0.10491	0.93969	16.68319	48.65346
1	1.12256	1.09656	0.03406	0.47490	6.31186	10.31728
1	1.36449	1.64824	0.07210	0.66279	13.23988	21.17504
1	1.23519	2.19294	0.08093	0.93227	13.24143	32.05698
1	1.43959	1.28256	0.05583	0.41463	8.64778	26.05607
1	1.25943	2.29665	0.10393	0.98301	13.16307	44.54217
1	1.15978	1.82893	0.08778	0.78077	10.41609	26.50636
1	1.00032	2.33734	0.09285	1.23172	11.14486	19.96342
1	1.35421	1.96176	0.09580	0.65781	14.50644	20.31176
1	1.48186	1.82529	0.09198	0.82039	10.38297	16.49834
1	1.09263	1.52697	0.12213	0.84885	14.04089	35.53614
1	1.19128	2.68857	0.14073	1.08283	17.07402	65.60440
1	1.46251	2.73961	0.14075	1.40323	17.95005	21.00289
1	1.33670	2.10083	0.07985	0.60695	17.47049	36.59538
1	1.45615	2.47457	0.09078	1.06201	17.80646	24.61792
1	1.35443	2.33669	0.11786	1.21457	10.14088	14.58455
1	1.14664	2.01320	0.10575	0.96210	13.13665	30.16404
1	1.23641	2.43282	0.09396	1.01743	14.28043	26.05945
1	0.87294	1.87647	0.07726	0.94723	7.29124	12.53698
1	1.35135	3.08515	0.10773	1.38663	20.32403	31.55525
1	1.31746	2.31150	0.11363	0.75295	19.55964	53.97168
1	1.51496	2.60268	0.11178	0.92713	18.17660	28.94786
2	1.32906	2.15351	0.06724	0.85865	12.62054	21.50615
2	1.36737	2.29779	0.09123	0.87388	15.17908	23.05411
2	1.30301	3.00998	0.12502	1.02083	20.07131	46.60894
2	1.25948	1.82506	0.07375	0.83491	9.23536	25.17128
2	1.50907	1.66802	0.06720	0.61303	12.3263	25.43009
2	1.25883	1.92704	0.06438	0.79534	10.26402	21.97625
2	1.37008	2.35217	0.10125	1.01430	14.12774	46.71916
2	1.10267	1.05359	0.01968	0.50658	5.06321	9.40514
2	1.36932	1.71225	0.05462	0.62516	11.77062	17.12499
2	1.21137	2.55846	0.07256	0.95294	14.34864	27.11568
2	1.43603	1.52621	0.04866	0.45467	10.53186	26.63518
2	1.21287	1.80084	0.06146	0.80567	9.39342	13.60783
2	1.21160	1.99561	0.07880	0.79537	13.45205	23.82108
2	1.01974	2.50273	0.05891	1.33774	12.40985	17.42715
2	1.32122	1.97128	0.08903	0.69691	12.25208	17.3529
2	1.50017	1.96549	0.08647	0.86793	12.0507	17.85591
2	1.06219	1.44524	0.09496	0.82438	8.42003	22.66969
2	1.10191	2.55080	0.12917	1.14092	12.28117	59.53123
2	1.45286	2.73408	0.12985	1.40097	15.90452	16.45458
2	1.32876	2.06998	0.07264	0.64047	14.39608	32.36186
2	1.46893	2.35625	0.06327	1.05182	14.1511	22.58544
2	1.38756	2.31840	0.10705	1.21236	10.09148	13.32638
2	1.13954	2.10383	0.08835	1.02709	11.35899	27.71792
2	1.27152	2.32702	0.07815	0.99666	12.33892	19.93388
2	0.91837	1.98125	0.06789	0.92810	8.94741	14.89236
2	1.36013	3.43422	0.08879	1.42488	20.98431	33.74931
2	1.34033	2.23210	0.10081	0.81324	14.51935	52.7709
2	1.48820	2.49568	0.08087	0.87837	14.56446	23.98538
